# Supplementary material for: miR-129-5p inhibits clear cell renal cell carcinoma cell proliferation, migration and invasion by targeting SPN
Source: Cancer Cell Int. 2021 May 17;21:263. doi: 10.1186/s12935-021-01820-3 (PMC8127191; doi:10.1186/s12935-021-01820-3)
Supplement: Supplementary file 2 — Additional file 2. Normalized microRNA expression data of ccRCC patients in TCGA database. [file 12935_2021_1820_MOESM2_ESM.txt]

TCGA-B0-5690-11A-01R-1540-13	TCGA-CW-5589-11A-01R-1540-13	TCGA-B8-5552-11A-01R-1671-13	TCGA-B8-5549-11A-01R-1540-13	TCGA-CJ-5679-11A-01R-1540-13	TCGA-CJ-5678-11A-01R-1540-13	TCGA-CZ-5469-11A-01R-1502-13	TCGA-CZ-5982-11A-01R-1671-13	TCGA-CW-5585-11A-01R-1540-13	TCGA-CZ-5454-11A-01R-1502-13	TCGA-CZ-5451-11A-01R-1502-13	TCGA-B0-5402-11A-01R-1502-13	TCGA-B0-5701-11A-01R-1540-13	TCGA-B2-5636-11A-01R-1540-13	TCGA-CZ-5463-11A-01R-1502-13	TCGA-CZ-4863-11A-01R-1502-13	TCGA-CW-5584-11A-01R-1540-13	TCGA-CZ-5468-11A-01R-1502-13	TCGA-B0-4700-11A-01R-1540-13	TCGA-CW-6090-11A-01R-1671-13	TCGA-CZ-5989-11A-01R-1671-13	TCGA-CW-5580-11A-02R-1671-13	TCGA-CZ-5465-11A-01R-1502-13	TCGA-A3-3387-11A-01R-1540-13	TCGA-B0-5703-11A-01R-1540-13	TCGA-A3-3358-11A-01R-1540-13	TCGA-B0-5711-11A-01R-1671-13	TCGA-CZ-5456-11A-02R-1502-13	TCGA-CW-6087-11A-01R-1671-13	TCGA-CJ-5676-11A-01R-1540-13	TCGA-CW-5581-11A-01R-1540-13	TCGA-CZ-5987-11A-01R-1671-13	TCGA-CZ-5470-11A-01R-1502-13	TCGA-B2-5641-11A-01R-1540-13	TCGA-B0-5694-11A-01R-1540-13	TCGA-B0-4712-11A-02R-1502-13	TCGA-CZ-5984-11A-01R-1671-13	TCGA-CZ-5466-11A-01R-1502-13	TCGA-CZ-5467-11A-01R-1502-13	TCGA-CZ-5461-11A-01R-1502-13	TCGA-CZ-5457-11A-01R-1502-13	TCGA-CJ-6030-11A-01R-1671-13	TCGA-CZ-5462-11A-01R-1502-13	TCGA-CW-5591-11A-01R-1540-13	TCGA-CZ-5452-11A-01R-1502-13	TCGA-CW-6088-11A-01R-1671-13	TCGA-B0-5697-11A-01R-1540-13	TCGA-B0-5691-11A-01R-1540-13	TCGA-CJ-5672-11A-01R-1540-13	TCGA-CZ-5986-11A-01R-1671-13	TCGA-B8-4620-11A-01R-1757-13	TCGA-B8-4619-11A-01R-1757-13	TCGA-CJ-5677-11A-01R-1540-13	TCGA-CZ-4865-11A-01R-1502-13	TCGA-B8-4622-11A-01R-1757-13	TCGA-CZ-5458-11A-01R-1502-13	TCGA-B0-5712-11A-01R-1671-13	TCGA-CZ-5988-11A-01R-1671-13	TCGA-B0-5709-11A-01R-1540-13	TCGA-B0-5696-11A-01R-1540-13	TCGA-CZ-5985-11A-01R-1671-13	TCGA-CZ-5453-11A-01R-1502-13	TCGA-CJ-5689-11A-01R-1540-13	TCGA-B0-5706-11A-01R-1540-13	TCGA-B0-5705-11A-01R-1540-13	TCGA-CJ-5680-11A-01R-1540-13	TCGA-CZ-4864-11A-01R-1502-13	TCGA-CJ-5681-11A-01R-1540-13	TCGA-CZ-5455-11A-01R-1502-13	TCGA-B0-5699-11A-01R-1540-13	TCGA-CW-5587-11A-01R-1540-13	TCGA-B0-5706-01A-11R-1540-13	TCGA-BP-4993-01A-02R-1419-13	TCGA-AK-3461-01A-02R-1276-13	TCGA-A3-3378-01A-01T-0860-13	TCGA-B0-4844-01A-01R-1276-13	TCGA-BP-4763-01A-01R-1288-13	TCGA-BP-4766-01A-01R-1288-13	TCGA-CJ-4875-01A-01R-1762-13	TCGA-BP-4971-01A-01R-1762-13	TCGA-A3-3370-01A-02R-1419-13	TCGA-A3-3346-01A-01T-1192-13	TCGA-CZ-4865-01A-02R-1502-13	TCGA-B0-5117-01A-01R-1419-13	TCGA-CJ-4634-01A-01R-1187-13	TCGA-B0-5098-01A-01R-1419-13	TCGA-B0-5099-01A-01R-1419-13	TCGA-B4-5838-01A-11R-1671-13	TCGA-BP-4353-01A-02R-1288-13	TCGA-BP-5178-01A-01R-1425-13	TCGA-A3-3383-01A-01T-0860-13	TCGA-A3-3319-01A-02R-1324-13	TCGA-B8-5550-01A-01R-1540-13	TCGA-B0-5084-01A-01R-1762-13	TCGA-CZ-5463-01A-01R-1502-13	TCGA-BP-4161-01A-02R-1324-13	TCGA-BP-4982-01A-01R-1762-13	TCGA-B0-5075-01A-01R-1762-13	TCGA-CJ-4894-01A-01R-1304-13	TCGA-BP-5190-01A-01R-1425-13	TCGA-BP-4326-01A-01R-1288-13	TCGA-B0-5095-01A-01R-1419-13	TCGA-B4-5843-01A-11R-1671-13	TCGA-B0-5701-01A-11R-1540-13	TCGA-BP-4768-01A-01R-1288-13	TCGA-MM-A564-01A-11R-A25Z-13	TCGA-CZ-5986-01A-11R-1671-13	TCGA-BP-5174-01A-01R-1425-13	TCGA-B8-5164-01A-01R-1419-13	TCGA-CJ-6027-01A-11R-1671-13	TCGA-AK-3451-01A-02T-1187-13	TCGA-AK-3444-01A-01T-0860-13	TCGA-B0-4697-01A-01R-1276-13	TCGA-BP-4337-01A-01R-1288-13	TCGA-AK-3465-01A-02R-1324-13	TCGA-CW-5590-01A-01R-1540-13	TCGA-CJ-5681-01A-11R-1540-13	TCGA-CJ-6032-01A-11R-1671-13	TCGA-A3-3313-01A-01T-0860-13	TCGA-CJ-4892-01A-01R-1304-13	TCGA-B0-4852-01A-01R-1502-13	TCGA-B2-5639-01A-01R-1540-13	TCGA-B0-5693-01A-11R-1540-13	TCGA-B0-4836-01A-01R-1762-13	TCGA-DV-A4VZ-01A-11R-A25Z-13	TCGA-B2-3923-01A-02R-A27D-13	TCGA-BP-5187-01A-01R-1425-13	TCGA-B0-5709-01A-11R-1540-13	TCGA-B0-4688-01A-01R-1276-13	TCGA-CJ-5678-01A-11R-1540-13	TCGA-B0-5080-01A-01R-1502-13	TCGA-CW-5581-01A-02R-1540-13	TCGA-B0-4822-01A-01R-1276-13	TCGA-A3-3320-01A-02R-1324-13	TCGA-A3-3307-01A-01T-0860-13	TCGA-B0-4818-01A-01R-1502-13	TCGA-CJ-4637-01A-01R-1187-13	TCGA-CJ-4635-01A-02R-1304-13	TCGA-B8-5549-01A-01R-1540-13	TCGA-B0-5108-01A-01R-1419-13	TCGA-B8-A54H-01A-11R-A33A-13	TCGA-B0-4700-01A-02R-1540-13	TCGA-CJ-5686-01A-11R-1671-13	TCGA-CZ-4861-01A-01R-1304-13	TCGA-B8-A54F-01A-11R-A25Z-13	TCGA-B8-5163-01A-01R-1419-13	TCGA-B0-4706-01A-01R-1502-13	TCGA-BP-5189-01A-02R-1425-13	TCGA-B8-5553-01A-01R-1540-13	TCGA-A3-3322-01A-01T-0860-13	TCGA-A3-3311-01A-01T-0860-13	TCGA-B0-5702-01A-11R-1540-13	TCGA-B0-5102-01A-01R-1419-13	TCGA-B0-5096-01A-01R-1419-13	TCGA-B0-4843-01A-01R-1276-13	TCGA-BP-5191-01A-01R-1425-13	TCGA-CZ-5468-01A-01R-1502-13	TCGA-BP-4991-01A-01R-1333-13	TCGA-CZ-5987-01A-11R-1671-13	TCGA-BP-4962-01A-01R-1333-13	TCGA-BP-4771-01A-01R-1762-13	TCGA-B2-4099-01A-02T-1187-13	TCGA-AK-3429-01A-02R-1324-13	TCGA-BP-4756-01A-01R-1288-13	TCGA-BP-4795-01A-02R-1419-13	TCGA-AK-3433-01A-02R-1276-13	TCGA-BP-4976-01A-01R-1333-13	TCGA-B2-4101-01A-02R-1276-13	TCGA-BP-4968-01A-01R-1333-13	TCGA-BP-4977-01A-01R-1333-13	TCGA-A3-3323-01A-02R-1324-13	TCGA-CZ-5985-01A-11R-1671-13	TCGA-CZ-4858-01A-01R-1304-13	TCGA-BP-4325-01A-02R-1288-13	TCGA-B0-5696-01A-11R-1540-13	TCGA-B0-4701-01A-01R-1276-13	TCGA-B8-4151-01A-01T-1187-13	TCGA-CJ-4895-01A-01R-1304-13	TCGA-CZ-5460-01A-01R-1502-13	TCGA-BP-4974-01A-01R-1333-13	TCGA-A3-3358-01A-01R-1540-13	TCGA-CJ-4893-01A-01R-1304-13	TCGA-B0-4849-01A-01R-1276-13	TCGA-CZ-5455-01A-01R-1502-13	TCGA-CZ-5452-01A-01R-1502-13	TCGA-BP-5173-01A-01R-1425-13	TCGA-BP-4177-01A-02R-1419-13	TCGA-BP-4330-01A-01R-1288-13	TCGA-BP-4797-01A-01R-1762-13	TCGA-A3-3376-01A-02R-1419-13	TCGA-CZ-4856-01A-02R-1425-13	TCGA-B0-5120-01A-01R-1419-13	TCGA-B4-5836-01A-11R-1671-13	TCGA-BP-4798-01A-01R-1304-13	TCGA-B0-4841-01A-01R-1276-13	TCGA-BP-5009-01A-01R-1333-13	TCGA-B0-4713-01A-01R-1276-13	TCGA-CW-5589-01A-01R-1540-13	TCGA-B0-5113-01A-01R-1419-13	TCGA-BP-4342-01A-01R-1288-13	TCGA-CJ-5684-01A-11R-1540-13	TCGA-CZ-4863-01A-01R-1502-13	TCGA-B2-5636-01A-02R-1540-13	TCGA-DV-5568-01A-01R-1540-13	TCGA-BP-4775-01A-01R-1288-13	TCGA-B0-5100-01A-01R-1419-13	TCGA-CJ-4873-01A-01R-1304-13	TCGA-B0-4827-01A-02R-1419-13	TCGA-B0-4837-01A-01R-1304-13	TCGA-DV-5575-01A-01R-1540-13	TCGA-B0-5097-01A-01R-1419-13	TCGA-BP-4994-01A-01R-1762-13	TCGA-B0-5107-01A-01R-1419-13	TCGA-CJ-4891-01A-01R-1762-13	TCGA-A3-A6NJ-01A-12R-A33A-13	TCGA-CJ-4643-01A-01R-1187-13	TCGA-B0-5106-01A-01R-1419-13	TCGA-B2-A4SR-01A-11R-A25Z-13	TCGA-CJ-5689-01A-11R-1540-13	TCGA-BP-4169-01A-02R-1288-13	TCGA-B0-4696-01A-01R-1276-13	TCGA-CJ-4885-01A-01R-1304-13	TCGA-CJ-4884-01A-01R-1304-13	TCGA-BP-5181-01A-01R-1425-13	TCGA-B0-5700-01A-11R-1540-13	TCGA-BP-5168-01A-01R-1419-13	TCGA-B0-4710-01A-01R-1502-13	TCGA-CJ-4881-01A-01R-1762-13	TCGA-B8-A54K-01A-11R-A33A-13	TCGA-CW-5588-01A-01R-1540-13	TCGA-MM-A84U-01A-11R-A37P-13	TCGA-A3-3382-01A-01T-0860-13	TCGA-B0-4833-01A-01R-1304-13	TCGA-BP-5001-01A-01R-1333-13	TCGA-CJ-5682-01A-11R-1540-13	TCGA-B0-5713-01A-11R-1671-13	TCGA-B0-4828-01A-01R-1276-13	TCGA-B0-4846-01A-01R-1276-13	TCGA-B0-5710-01A-11R-1671-13	TCGA-A3-3313-01A-02R-1324-13	TCGA-A3-A6NL-01A-11R-A33A-13	TCGA-BP-4770-01A-01R-1502-13	TCGA-B0-5119-01A-02R-1419-13	TCGA-A3-3387-01A-01R-1540-13	TCGA-CJ-4871-01A-01R-1304-13	TCGA-A3-A8OU-01A-11R-A37P-13	TCGA-CZ-5458-01A-01R-1502-13	TCGA-B8-4154-01A-01T-1187-13	TCGA-BP-4335-01A-01R-1288-13	TCGA-AK-3425-01A-02R-1276-13	TCGA-BP-4967-01A-01R-1333-13	TCGA-B0-5110-01A-01R-1419-13	TCGA-BP-4176-01A-02R-1288-13	TCGA-A3-3311-01A-02R-1324-13	TCGA-AK-3465-01A-01T-0860-13	TCGA-BP-4807-01A-01R-1304-13	TCGA-DV-5576-01A-01R-1540-13	TCGA-B8-A54G-01A-11R-A25Z-13	TCGA-CJ-4644-01A-01R-1187-13	TCGA-EU-5907-01A-11R-1671-13	TCGA-CJ-6028-01A-11R-1671-13	TCGA-BP-4776-01A-01R-1288-13	TCGA-B0-4815-01A-01R-1502-13	TCGA-DV-5569-01A-01R-1540-13	TCGA-B2-5633-01A-01R-A27D-13	TCGA-BP-4758-01A-01R-1288-13	TCGA-B0-5115-01A-01R-1419-13	TCGA-A3-A8OV-01A-11R-A37P-13	TCGA-B0-4848-01A-01R-1276-13	TCGA-AK-3431-01A-02R-1276-13	TCGA-AK-3458-01A-01R-1502-13	TCGA-CJ-4903-01A-01R-1425-13	TCGA-B0-4694-01A-01R-1276-13	TCGA-B0-4838-01A-01R-1304-13	TCGA-B8-4621-01A-01R-1502-13	TCGA-CW-6088-01A-11R-1671-13	TCGA-A3-3365-01A-01T-0860-13	TCGA-BP-4985-01A-01R-1333-13	TCGA-CJ-5683-01A-11R-1540-13	TCGA-DV-5565-01A-01R-1540-13	TCGA-BP-4965-01A-01R-1762-13	TCGA-BP-5201-01A-01R-1425-13	TCGA-AK-3450-01A-02R-1276-13	TCGA-BP-4799-01A-01R-1304-13	TCGA-BP-4988-01A-01R-1333-13	TCGA-MW-A4EC-01A-11R-A25Z-13	TCGA-BP-4803-01A-01R-1304-13	TCGA-AK-3427-01A-01T-0860-13	TCGA-DV-A4W0-01A-11R-A25Z-13	TCGA-A3-3319-01A-01T-0860-13	TCGA-BP-4165-01A-02R-1288-13	TCGA-BP-5186-01A-01R-1425-13	TCGA-CJ-4902-01A-01R-1425-13	TCGA-CJ-4899-01A-01R-1762-13	TCGA-AK-3430-01A-01T-1187-13	TCGA-CJ-4869-01A-02R-1425-13	TCGA-BP-4789-01A-01R-1304-13	TCGA-BP-5200-01A-01R-1425-13	TCGA-BP-4341-01A-01R-1288-13	TCGA-A3-3383-01A-02R-1324-13	TCGA-CZ-5453-01A-01R-1502-13	TCGA-BP-4761-01A-01R-1762-13	TCGA-G6-A8L7-01A-11R-A37P-13	TCGA-B0-5707-01A-11R-1540-13	TCGA-BP-5195-01A-02R-1425-13	TCGA-AK-3443-01A-02R-1324-13	TCGA-BP-4992-01A-01R-1762-13	TCGA-BP-5176-01A-01R-1425-13	TCGA-BP-4174-01A-02R-1288-13	TCGA-CZ-5454-01A-01R-1502-13	TCGA-CW-5583-01A-02R-1540-13	TCGA-BP-4760-01A-02R-1419-13	TCGA-CJ-4876-01A-01R-1304-13	TCGA-AS-3777-01A-01T-0860-13	TCGA-T7-A92I-01A-11R-A37P-13	TCGA-BP-4961-01A-01R-1762-13	TCGA-CJ-4904-01A-02R-1425-13	TCGA-CJ-4870-01A-01R-1762-13	TCGA-B8-5158-01A-01R-1419-13	TCGA-B8-5551-01A-01R-1540-13	TCGA-CJ-6033-01A-11R-1671-13	TCGA-AK-3447-01A-01T-0860-13	TCGA-BP-4983-01A-01R-1333-13	TCGA-A3-3324-01A-01T-0860-13	TCGA-CW-5580-01A-01R-1671-13	TCGA-BP-4354-01A-02R-1288-13	TCGA-BP-4769-01A-01R-1288-13	TCGA-BP-4332-01A-01R-1288-13	TCGA-BP-5180-01A-01R-1425-13	TCGA-AK-3453-01A-02R-1276-13	TCGA-BP-5177-01A-01R-1425-13	TCGA-B0-4690-01A-01R-1276-13	TCGA-B0-5690-01A-11R-1540-13	TCGA-BP-4973-01A-01R-1333-13	TCGA-B0-5705-01A-11R-1540-13	TCGA-A3-3331-01A-02R-1324-13	TCGA-CZ-5988-01A-11R-1671-13	TCGA-G6-A8L6-01A-11R-A37P-13	TCGA-EU-5906-01A-11R-1671-13	TCGA-CJ-5676-01A-11R-1540-13	TCGA-CJ-4920-01A-01R-1425-13	TCGA-BP-4804-01A-02R-1762-13	TCGA-A3-3323-01A-01T-0860-13	TCGA-G6-A8L8-01A-21R-A37P-13	TCGA-CJ-4639-01A-01R-1187-13	TCGA-CZ-4862-01A-01R-1304-13	TCGA-B0-4707-01A-01R-1276-13	TCGA-BP-5198-01A-01R-1425-13	TCGA-A3-3317-01A-01T-0860-13	TCGA-B0-5695-01A-11R-1540-13	TCGA-CZ-5466-01A-01R-1502-13	TCGA-BP-4759-01A-01R-1762-13	TCGA-B0-4810-01A-01R-1502-13	TCGA-A3-3374-01A-01T-0860-13	TCGA-BP-4987-01A-01R-1762-13	TCGA-B0-4718-01A-01R-1276-13	TCGA-CZ-5982-01A-11R-1671-13	TCGA-CJ-5672-01A-11R-1540-13	TCGA-BP-5004-01A-01R-1333-13	TCGA-B0-5698-01A-11R-1671-13	TCGA-BP-4164-01A-02R-1324-13	TCGA-BP-4345-01A-01R-1288-13	TCGA-B0-5402-01A-01R-1502-13	TCGA-B2-4098-01A-02R-1324-13	TCGA-A3-3362-01A-02R-1324-13	TCGA-A3-3357-01A-02R-1419-13	TCGA-AK-3436-01A-02R-1324-13	TCGA-B8-4143-01A-01T-1187-13	TCGA-CZ-4864-01A-01R-1502-13	TCGA-CZ-5451-01A-01R-1502-13	TCGA-AK-3434-01A-02R-1276-13	TCGA-B4-5835-01A-11R-1671-13	TCGA-A3-3320-01A-01T-0860-13	TCGA-BP-4327-01A-01R-1288-13	TCGA-AK-3456-01A-02R-1324-13	TCGA-B0-5711-01A-11R-1671-13	TCGA-CZ-5470-01A-01R-1502-13	TCGA-B0-4703-01A-01R-1276-13	TCGA-B8-5162-01A-01R-1419-13	TCGA-A3-3382-01A-02R-1324-13	TCGA-B0-4824-01A-01R-1276-13	TCGA-B0-5085-01A-01R-1762-13	TCGA-BP-5008-01A-01R-1333-13	TCGA-CJ-5675-01A-11R-1540-13	TCGA-A3-3372-01A-01T-0860-13	TCGA-B4-5834-01A-11R-1671-13	TCGA-B8-4148-01A-02R-1324-13	TCGA-A3-3363-01A-01T-0860-13	TCGA-CW-5587-01A-01R-1540-13	TCGA-B8-5159-01A-01R-1419-13	TCGA-BP-4160-01A-02R-1288-13	TCGA-CZ-5984-01A-11R-1671-13	TCGA-CZ-5461-01A-01R-1502-13	TCGA-B0-5081-01A-01R-1333-13	TCGA-CW-6097-01A-11R-1671-13	TCGA-A3-3322-01A-02R-1324-13	TCGA-BP-4338-01A-01R-1288-13	TCGA-BP-4777-01A-01R-1288-13	TCGA-BP-4329-01A-02R-1288-13	TCGA-BP-4173-01A-02R-1762-13	TCGA-DV-5566-01A-01R-1540-13	TCGA-DV-5574-01A-01R-1540-13	TCGA-B0-4816-01A-01R-1502-13	TCGA-BP-4166-01A-02R-1288-13	TCGA-CJ-5679-01A-11R-1540-13	TCGA-B0-4821-01A-01R-1502-13	TCGA-B4-5832-01A-11R-1671-13	TCGA-A3-A8OX-01A-11R-A37P-13	TCGA-A3-A6NN-01A-12R-A33A-13	TCGA-GK-A6C7-01A-11R-A33A-13	TCGA-BP-4970-01A-01R-1762-13	TCGA-BP-4352-01A-01R-1288-13	TCGA-BP-4963-01A-01R-1333-13	TCGA-BP-5007-01A-01R-1762-13	TCGA-BP-4998-01A-01R-1333-13	TCGA-B0-4842-01A-02R-1419-13	TCGA-CZ-5465-01A-01R-1502-13	TCGA-BP-5010-01A-02R-1419-13	TCGA-B0-4819-01A-01R-1276-13	TCGA-A3-3331-01A-01T-0860-13	TCGA-CJ-4638-01A-01R-1187-13	TCGA-BP-4762-01A-02R-1288-13	TCGA-BP-4344-01A-01R-1288-13	TCGA-B0-5694-01A-11R-1540-13	TCGA-CJ-4912-01A-01R-1425-13	TCGA-CZ-4866-01A-01R-1502-13	TCGA-BP-4959-01A-01R-1333-13	TCGA-MM-A563-01A-11R-A25Z-13	TCGA-CJ-4882-01A-02R-1425-13	TCGA-BP-4801-01A-02R-1419-13	TCGA-BP-4334-01A-01R-1288-13	TCGA-B0-5083-01A-02R-1419-13	TCGA-B0-5088-01A-01R-1333-13	TCGA-BP-4782-01A-02R-1419-13	TCGA-BP-4162-01A-02R-1324-13	TCGA-AK-3440-01A-02R-1276-13	TCGA-A3-3380-01A-01T-0860-13	TCGA-A3-3373-01A-02R-1419-13	TCGA-B0-5094-01A-01R-1419-13	TCGA-AK-3444-01A-02R-1324-13	TCGA-CZ-5464-01A-01R-1502-13	TCGA-B0-4714-01A-01R-1276-13	TCGA-CJ-4897-01A-03R-1425-13	TCGA-CZ-5989-01A-11R-1671-13	TCGA-BP-4989-01A-01R-1333-13	TCGA-B0-4712-01A-01R-1502-13	TCGA-CJ-4886-01A-01R-1304-13	TCGA-B0-4845-01A-01R-1276-13	TCGA-BP-4981-01A-01R-1762-13	TCGA-B0-5104-01A-01R-1419-13	TCGA-B0-5121-01A-02R-1419-13	TCGA-B8-5165-01A-01R-1419-13	TCGA-CZ-4853-01A-01R-1425-13	TCGA-CJ-4889-01A-01R-1304-13	TCGA-CZ-4857-01A-01R-1762-13	TCGA-B2-3924-01A-02R-1324-13	TCGA-BP-4975-01A-01R-1762-13	TCGA-CJ-4918-01A-01R-1425-13	TCGA-A3-3316-01A-01T-0860-13	TCGA-B0-4945-01A-01R-1419-13	TCGA-CW-6087-01A-11R-1671-13	TCGA-B8-5545-01A-01R-1671-13	TCGA-B0-4811-01A-01R-1502-13	TCGA-B0-4691-01A-01R-1276-13	TCGA-CJ-4923-01A-01R-1425-13	TCGA-CZ-5469-01A-01R-1502-13	TCGA-CJ-5680-01A-11R-1540-13	TCGA-CZ-5457-01A-01R-1502-13	TCGA-CJ-4908-01A-01R-1425-13	TCGA-BP-4969-01A-01R-1762-13	TCGA-B0-5812-01A-11R-1671-13	TCGA-B0-5109-01A-02R-1419-13	TCGA-BP-4765-01A-01R-1288-13	TCGA-B0-5116-01A-02R-1419-13	TCGA-B0-5692-01A-11R-1540-13	TCGA-DV-A4VX-01A-11R-A25Z-13	TCGA-CZ-4859-01A-02R-1425-13	TCGA-CJ-5677-01A-11R-1540-13	TCGA-B8-A7U6-01A-12R-A37P-13	TCGA-BP-4787-01A-01R-1304-13	TCGA-BP-5170-01A-01R-1425-13	TCGA-B8-A54I-01A-21R-A33A-13	TCGA-B4-5378-01A-01R-1502-13	TCGA-CW-6093-01A-11R-1671-13	TCGA-6D-AA2E-01A-11R-A37P-13	TCGA-EU-5905-01A-11R-1671-13	TCGA-G6-A5PC-01A-11R-A33A-13	TCGA-B0-4813-01A-01R-1276-13	TCGA-A3-3317-01A-02R-1324-13	TCGA-BP-4331-01A-01R-1762-13	TCGA-CJ-4888-01A-01R-1762-13	TCGA-B0-5691-01A-11R-1540-13	TCGA-BP-5202-01A-02R-1425-13	TCGA-B0-4699-01A-01R-1276-13	TCGA-CZ-5456-01A-01R-1502-13	TCGA-B2-5635-01A-01R-A27D-13	TCGA-A3-A6NI-01A-11R-A33A-13	TCGA-AK-3426-01A-02R-1324-13	TCGA-CJ-4640-01A-01R-1187-13	TCGA-B0-4814-01A-01R-1276-13	TCGA-CW-6090-01A-11R-1671-13	TCGA-CJ-4641-01A-01R-1187-13	TCGA-BP-5192-01A-01R-1425-13	TCGA-B8-4620-01A-01R-1187-13	TCGA-B8-4619-01A-01R-1187-13	TCGA-A3-3326-01A-01T-0860-13	TCGA-AK-3443-01A-01T-0860-13	TCGA-B0-4693-01A-01R-1276-13	TCGA-CJ-4887-01A-01R-1762-13	TCGA-A3-3374-01A-02R-1324-13	TCGA-CJ-4636-01A-01R-1187-13	TCGA-CJ-5671-01A-11R-1540-13	TCGA-BP-4340-01A-01R-1762-13	TCGA-CW-5591-01A-01R-1540-13	TCGA-B8-5546-01A-01R-1540-13	TCGA-BP-4167-01A-02R-1324-13	TCGA-A3-3349-01A-01T-1187-13	TCGA-CZ-5462-01A-01R-1502-13	TCGA-BP-4163-01A-02R-1324-13	TCGA-EU-5904-01A-11R-1671-13	TCGA-AK-3445-01A-02R-1276-13	TCGA-BP-4343-01A-02R-1288-13	TCGA-BP-4781-01A-01R-1304-13	TCGA-AK-3428-01A-02R-1276-13	TCGA-B0-4823-01A-02R-1419-13	TCGA-B2-5633-01A-01R-1540-13	TCGA-B0-4698-01A-01R-1502-13	TCGA-B0-5703-01A-11R-1540-13	TCGA-CJ-4916-01A-01R-1425-13	TCGA-CJ-6031-01A-11R-1671-13	TCGA-B0-4847-01A-01R-1276-13	TCGA-B4-5377-01A-01R-1502-13	TCGA-B2-3924-01A-02R-A27D-13	TCGA-CJ-4878-01A-01R-1304-13	TCGA-CJ-4890-01A-01R-1304-13	TCGA-A3-3308-01A-01T-0860-13	TCGA-BP-4351-01A-01R-1288-13	TCGA-CJ-4907-01A-01R-1425-13	TCGA-CZ-5459-01A-01R-1502-13	TCGA-BP-4158-01A-02R-1288-13	TCGA-BP-5183-01A-01R-1425-13	TCGA-B4-5844-01A-11R-1671-13	TCGA-AK-3453-01A-01T-0860-13	TCGA-A3-3378-01A-02R-1324-13	TCGA-3Z-A93Z-01A-11R-A37P-13	TCGA-BP-4960-01A-01R-1762-13	TCGA-AK-3454-01A-02R-1276-13	TCGA-BP-5194-01A-02R-1425-13	TCGA-B0-5077-01A-01R-1333-13	TCGA-AK-3440-01A-01T-0860-13	TCGA-A3-A8OW-01A-11R-A37P-13	TCGA-CW-5584-01A-01R-1540-13	TCGA-B0-5712-01A-11R-1671-13	TCGA-B0-5092-01A-01R-1419-13	TCGA-BP-5185-01A-01R-1425-13	TCGA-A3-3347-01A-02R-1324-13	TCGA-CW-5585-01A-01R-1540-13	TCGA-AK-3460-01A-02R-1276-13	TCGA-B8-A54J-01A-11R-A33A-13	TCGA-BP-5000-01A-01R-1762-13	TCGA-A3-3372-01A-02R-1324-13	TCGA-A3-3324-01A-02R-1324-13	TCGA-B8-A8YJ-01A-13R-A39B-13	TCGA-B2-4102-01A-02R-1324-13	TCGA-A3-3351-01A-02R-1324-13	TCGA-BP-4346-01A-01R-1288-13	TCGA-BP-5182-01A-01R-1425-13	TCGA-BP-4790-01A-01R-1762-13	TCGA-B0-5399-01A-01R-1502-13	TCGA-CJ-4901-01A-01R-1425-13	TCGA-CJ-6030-01A-11R-1671-13	TCGA-BP-5196-01A-01R-1425-13	TCGA-BP-4972-01A-01R-1333-13	TCGA-CJ-4872-01A-01R-1304-13	TCGA-BP-4355-01A-01R-1288-13	TCGA-BP-5175-01A-01R-1425-13	TCGA-B8-A54D-01A-21R-A25Z-13	TCGA-B0-4834-01A-01R-1762-13	TCGA-A3-3367-01A-02R-1419-13	TCGA-CZ-4860-01A-01R-1304-13	TCGA-B0-5400-01A-01R-1502-13	TCGA-CJ-4905-01A-02R-1425-13	TCGA-CZ-4854-01A-01R-1762-13	TCGA-A3-A8CQ-01A-11R-A37P-13	TCGA-B8-4622-01A-02R-1276-13	TCGA-BP-4995-01A-01R-1333-13	TCGA-B2-5635-01A-01R-1540-13	TCGA-BP-4159-01A-02R-1288-13	TCGA-B0-4839-01A-01R-1304-13	TCGA-BP-5199-01A-01R-1425-13	TCGA-B2-5641-01A-01R-1540-13	TCGA-DV-5573-01A-01R-1540-13	TCGA-DV-5567-01A-01R-1540-13	TCGA-B0-4817-01A-01R-1276-13	TCGA-BP-4347-01A-01R-1288-13	TCGA-CJ-4900-01A-01R-1762-13	TCGA-B2-3923-01A-02R-1324-13	TCGA-B0-5697-01A-11R-1540-13	TCGA-B8-A54E-01A-11R-A25Z-13	TCGA-A3-3308-01A-02R-1324-13	TCGA-BP-5169-01A-01R-1425-13	TCGA-AK-3455-01A-01T-0860-13	TCGA-BP-5184-01A-01R-1425-13	TCGA-A3-3385-01A-02R-1419-13	TCGA-CZ-5467-01A-01R-1502-13	TCGA-BP-4986-01A-01R-1762-13	TCGA-B0-5699-01A-11R-1540-13
hsa-let-7a-5p	8205.29433997042	9165.38303018631	18988.2740980122	23794.4845457412	7838.84428681267	7818.84801813839	28134.8529963845	14628.6811179919	10340.3376547863	34862.1851889373	22968.6515029097	19477.1938868377	19029.1048152596	7272.825847645	27837.0868682706	24754.7235804457	12277.5375156324	20950.1112692361	7164.59928909686	25577.9090424011	20517.6102194614	23218.7918581319	28134.8107266699	19849.319282806	8401.17518660324	11442.1574501617	19647.9019563306	28909.8625389224	7865.05849230579	17132.1332091434	13499.3229072371	31422.3525435304	33429.7340045657	5253.38330815704	6893.98458187162	19619.4599455247	9439.45887284537	15962.1861707048	31684.4560212854	25716.9215164535	22638.4806292187	8818.1909020076	33284.7569223803	12477.0745193361	32507.5909993752	18699.7648171385	7403.22453943539	9736.29254303108	13804.6012892382	11814.7919265224	17991.5996705651	16148.7512375338	7756.75437559489	22840.2837674663	18229.1703754662	31968.1464896957	16178.8478940581	20247.5692039021	6651.2453953614	7672.98136318652	27233.9770772942	29549.0489796378	18499.8253350981	12226.6820167821	10536.345930298	9962.33563975177	27223.4793782295	8308.81808391357	25215.2862735829	10380.0328399521	8287.03855265361	20419.8375093879	4932.83901151859	6311.73509233908	5735.10724561684	9245.54967840418	3569.9453564851	4290.69323489673	16317.6547344342	17401.9640391272	5151.47258221794	5483.50277711426	16964.3450933847	5621.04916135669	13972.6202233471	3751.92147381672	4497.24660148505	10490.7051634318	5174.01927640644	6292.65609531558	6400.28242270963	4791.35629189475	9139.98627522306	5471.69116952705	23815.5818744284	7253.64206950239	15751.3141749957	10577.468745485	6085.36609866249	8543.33851658761	12643.7270252215	6254.21811914041	15299.4153665579	5289.83693080462	3303.74477325573	10924.931511114	22665.8158509734	8278.28326887252	5817.94780052593	8542.041909347	14330.8519660877	4918.26138329054	5346.92683165997	7171.60514009282	13364.0382837556	21648.8924169775	8703.76012024939	16496.0529590721	8543.5329113674	6427.39044610277	17660.5424333263	6781.11071947814	9181.80227305006	21236.1688798925	14763.2303475851	13039.2991424292	6468.59123308438	7949.14610280594	7720.8731488373	6501.86642122311	23354.1816744939	8120.1374291637	5330.65898678936	15111.2962615768	5312.34371746346	29948.0032862056	8822.66686596691	5852.63714881995	24420.5444483812	4780.1709430231	15402.8837341704	17338.5250353232	16093.9273280996	5260.71456111557	12261.6986213439	5671.36917326995	26151.4437201105	6011.78535098702	6853.54400792497	5908.57424761868	4552.04274905017	3245.70643388721	4626.77475885746	6930.55747648134	7209.89224897035	7429.0790267032	14210.8523269639	5999.38171405615	13447.009375854	5139.61420568253	21640.2487067565	12403.4866162413	8343.46439452042	4043.6750003094	6675.05838410045	11547.1317465004	4916.8046992468	6666.13542634327	4594.02214395168	5121.6378130837	11935.5717524064	12345.897672984	4195.33866097399	5501.93246218913	27143.1761032965	5991.33099620852	10260.6181735921	4690.1327989294	19289.2557412875	4191.41008339941	28103.3936278351	5067.72058093654	6799.02769758726	23241.1991513412	19639.0952862484	9815.51202897025	13480.7458823391	6606.39889299962	22119.354996285	5812.65297714305	9267.05420378917	5259.90572923022	31891.2519205158	5781.39178531019	7300.56203058519	4132.22997351593	6554.20192269483	31197.7835665582	4944.63975227837	5119.69535717798	22961.3458937271	28110.3677321977	11323.8534997932	7425.31954280178	5456.22705575275	6770.40806558928	4329.94056243898	6552.1245722945	5273.24522149333	11862.5081757135	4573.00118602383	17684.9331324888	6343.3501900411	10923.3197744508	9947.79976698309	10472.9628231948	6155.46931484329	17599.7437568061	24923.9524220015	5999.88558450804	4972.35371251239	7383.63167812729	5605.34710855345	13258.4963554721	6271.02308284633	4310.51155660326	16729.2126454236	14230.5158374398	23711.8774420283	27097.216055961	16501.1409383802	5742.27999416876	3947.31009383219	6340.15759781559	5309.9118373921	19256.0289648511	4234.73985144874	5666.16542382068	21072.682814413	8847.00637282084	24242.7704911191	29530.87534173	6187.00209960175	27312.9360945486	5673.76244212094	19550.023789938	10135.5208447284	7503.98696757269	5616.19329403858	5268.80976721801	6163.6343532016	7638.61375771529	5277.82284483285	6096.79694976479	14387.9368246688	4871.73145882903	9538.51333561081	11965.4766520951	10788.3378848102	15282.3767451198	9824.85443257727	6312.65599989014	3228.47305038871	18815.7530842017	12855.7160146478	5871.50742984858	5747.45521543784	14112.9676398828	5591.37181238705	6979.34956161041	10858.4861291178	8626.01236517644	6645.36164798396	7676.29839681084	14022.7550308624	42287.6560682835	6187.16192492403	3350.91891352679	18748.1775882442	8199.14121439609	18849.1850914525	10145.771353734	6662.41974381138	6582.47255348577	2842.30263821879	11702.3521433708	5501.79217197397	18154.2789774731	9125.90192293623	6262.15467301445	5520.00977510952	11586.1061212489	8171.00359723867	33677.3944069	8367.36174280944	9457.19572513712	7368.96196524501	7837.95027006956	6721.12957981891	4456.60696745943	27715.8536469989	16433.3282378576	12146.5679904994	24767.1249838389	9605.64362567918	25822.1539920614	17591.0977443394	12683.4918141048	8134.58130877847	15488.2524106109	7893.01306425179	7538.73745845748	4651.42206442867	8224.4107098468	19276.2722795334	35572.668026459	11046.0313788719	37526.3988518876	5267.87048190107	4831.86117563683	21622.4613315248	12739.9614852308	2932.57963033871	2905.72711407099	18423.631858483	3953.78815138507	7534.84432578731	6801.45525348766	7960.99783830594	9870.38985452666	10984.1187252692	4918.01244338986	30933.3035122677	5739.93818602807	28389.0267469956	10867.6171760394	15302.3875824435	14149.0220033359	15220.6501961456	26073.596427039	9346.41668134435	15236.1585357475	5601.45885572924	25232.5356944259	8054.71885912201	5330.01700498922	7317.73624554068	6436.1630354192	5565.64171009005	25381.2021614179	6396.42926165146	18223.0347538064	29526.9483845311	5303.20080178363	32034.3040431681	5889.42480609685	20443.1747000405	6628.02538681093	6892.94080588755	30948.4835359467	11173.859301435	5596.14247118696	6360.15162525747	8600.86117700466	11298.915955656	4322.29596341843	13839.6260341012	10318.1203027377	25221.9577923493	26088.3926643474	7575.36352614191	12765.8707128076	6972.55091215072	7037.44035046458	10406.4125240683	17951.2887604043	26805.2999402575	5838.59597018242	4640.48920174404	10839.5217401355	4782.65556283859	24893.0321929562	4225.89205914129	25256.5872193333	5252.67356308372	35082.309790001	9134.40326323889	7135.44295781873	7794.95923224621	4342.83767706972	5772.50106681267	10927.2524062788	23409.6721899819	4817.86364919461	11738.9086266837	7790.85747500967	4927.01884513094	4955.54394736891	7582.64330233652	28823.7345417329	5548.04234412358	31847.972444773	26551.364851428	8594.80093963169	4853.65456496285	20841.9122901432	16292.3512166979	23677.0050557193	17178.3758838965	22543.0846872784	37491.7504512568	7372.25920024559	5285.20160275157	17201.6210719194	6667.80619416904	5286.05928943733	28650.5215090261	5656.73501420193	4038.35241449352	5409.37171650037	7296.9237900016	8496.64245211884	5255.88261152415	6840.14869509869	8729.876121416	7399.23186065427	3760.73435207333	10295.7187815045	10660.1400859741	5244.71392433679	7010.42973616353	7022.30563170629	4759.68994321599	5547.07213535845	8201.30509810705	10160.7136924167	6232.8687858315	5051.10153878249	3439.68921710988	10975.3382487137	17886.6887557974	9844.24088087861	11305.4870749024	31502.9302258404	4454.36930792173	18134.7945233719	6743.32047952311	5534.70188480904	18632.1565147735	6898.1102392459	6441.2155217695	7846.2862752256	6755.02037940658	5207.98914423559	8910.8470465516	9455.38861972234	17294.4362116734	7002.0947451355	7611.55090357882	6882.61975081393	10576.7112894777	26137.8784218653	17287.8975730192	5936.13679816503	11125.3154228364	20526.5515204683	6879.78008249412	20952.747933038	7646.5947918574	8563.52189261833	16909.9959722984	3071.99411073127	5012.91863576781	4911.21194766431	7898.4902552528	11406.0029107766	6897.01954829252	21619.5677085338	26182.4178088318	4121.59278629275	12848.3724068951	10103.2934591902	41085.8137207989	22176.5221054419	21352.6171466107	19145.1755145355	9643.10283848521	7575.04440712022	5958.01539000125	12267.4618243097	11160.788408365	9068.1971131499	6526.75993683819	6412.13383960616	14995.5649843984	20358.5527064446	9627.55082452773	7754.1340750713	12414.4919636373	6851.92836556841	6795.09560030866	8967.11556196622	7529.75671801946	5330.35401020522	18727.7204034119	4903.83047681661	13939.1230019392	7666.29497488948	29786.861823067	13492.2448208047	11057.6042210565	7151.67625537428	18791.2087409636	6869.68078937856	20132.0399170506	7714.71379385838	5376.03610752325	14502.5102123439	9043.6943224596	18771.1450346998	3676.68017452365	5121.27026192752	4820.81497922405	6961.72499268343	5172.7449428968	4945.37488515181	11192.7984384321	12728.1798570249	7166.87282375728	19640.6814226446	5301.75915686453	28578.4657939311	14842.6810658591	6418.5676827697	4845.75070565296	5881.64014294556	5826.20748758892	9132.79156021162	19257.3391292263	5502.7084246911	6155.89790488901	22022.7512773226	6987.79414186498	7036.4011059895	12651.5394127467	13317.3292735865	6626.79456570271	9447.65775155169	5003.99577865952	26741.3926449816	41077.1756887641	7385.86050327875	19622.9938375162	4467.71962973676	8165.44580063998	7335.1988025366	8798.85061786924	7400.32894519955	16575.4265828946	13718.4960517288	8740.99836872855	8211.27365241311	11048.5291167777	7979.80070260037	11611.7350119318	5616.58030554466	6950.15916733619	16207.8354298935	23564.768479767	5657.15270904921	14995.9744462591	9917.14499424805	5797.4872963721	6828.13365052991	6206.03096957187	8565.76033298916	9758.96053906564	14430.901232318	6433.4822475794	3370.87317994959	14690.714025179	14830.1633158567	13122.7948974612	34471.2144009994	6381.65603358608	4599.65872724312	8123.80152024366	6596.0602501517	7021.32730968013	7515.57685816553	20000.9188814889	24181.8477240423	9735.2915818347	4513.93204245621	7013.2638773868	7862.11770717527	16953.4783392874	29526.3119056464	4695.94954557104	12339.7054041927	7253.81854944654	5058.96197840071	10313.1256651565	5900.82993598206	27354.4375477701	19699.1142892759	10854.2892779611
hsa-let-7b-5p	6814.36978924774	8056.03602151086	11608.0575361441	8012.83743442494	5665.40820116425	6693.63350800265	11925.4570638215	6840.06356206028	10010.9196749216	11193.9377843332	8265.86259115206	6188.22948652735	7561.90811944814	6310.34005707978	11342.2643318725	9961.34485616505	6205.08910022473	12680.4782714558	4455.08052089585	9999.92901673851	13641.7987723647	10191.1578901226	7962.69451733189	4938.02352819808	5158.66758956853	12682.1621242647	9515.78352586675	11272.3786592888	4755.92389228774	6210.54648935593	6699.35606532887	17386.2443500399	10603.1129032925	5282.74582976698	8393.48663079961	11064.6945042696	7529.98447277758	7700.32652158381	9688.21994475311	8804.89211489753	10064.7253880759	4142.7494027883	14532.189610984	12485.3200380058	10862.2860709659	9606.33671482556	6533.0465727629	9865.97557019487	5990.67359308918	6614.33939092997	10558.9391168826	6327.18084339094	6571.75845308641	6914.71354368025	8879.65584797203	11482.509002349	8495.00436392061	9096.17833633133	7531.2645216634	5791.90666476682	10499.3621034619	10416.4770466052	10290.2928814156	11288.7362548171	7969.76430494708	13073.1837029441	6160.81155220699	7026.59419213221	8913.96603335838	8734.37900713358	7639.94127427626	25632.1158544321	18510.44239319	23643.6942803354	11866.579657686	50384.8904587182	25040.0689598636	19899.4442106148	16344.8281572395	13297.5406292612	12025.8719188073	42403.293089263	11801.3005196058	6140.08086332957	40260.4694776397	2341.77114035565	13913.8176668346	12324.4081436686	22563.355000513	22922.3008656179	15985.7445673522	17707.7778064698	14334.0771110797	6308.72948354116	13171.8429348201	40390.4601180169	24277.1703592692	8322.59369604149	21346.7883210384	20974.6170758268	34466.6343191855	20588.6034446871	8887.56303329232	4780.48737851036	13069.1445886798	10544.6196508476	12056.5441437186	26459.2076766061	11476.6012017745	8728.59209693294	25113.9511760962	20510.4152473176	19993.3866829041	15112.2723722333	11109.7439874337	11856.2291564463	7965.06236788495	9221.49043914934	5689.77452232199	23100.409125404	7001.0701697209	11289.1766209656	17927.5295245268	15859.8322766888	12124.5821609849	16359.2441998578	28682.5946122254	15792.8095211661	39430.6840717624	16621.0739527797	16537.1376268559	13697.4416917977	16163.961033194	48644.6285074575	16787.5596935697	12424.633139718	30851.9389779855	12209.5098843876	9771.0755307989	12497.5874389427	16605.8550388505	11534.0626967646	7406.90000437794	22771.1431447563	20439.74632577	11117.0302864403	13911.8133186944	43689.4068160234	19342.1036397438	21615.626637075	23511.1979476711	10697.4342945938	6552.18696785634	11208.9950397764	22386.0514876576	23373.5343490835	8048.39808210004	16510.2370511327	11559.0788796205	8833.45283746756	9955.59938483447	30301.767303051	22557.5084922496	3887.21619886855	23216.0224879804	16063.0564862722	15490.7199684409	25691.5497138257	9333.64422256132	8247.27292709212	32449.7209761406	10374.9362315446	8310.38965345043	14153.4898776758	14072.8579203105	24494.8138181619	37373.103728556	13761.3562337683	8379.62847732931	9755.92663834231	12099.9004228344	19533.9977211089	23653.0254906673	13496.6498071166	14789.1628003	55544.1295408354	91081.2028724278	13071.5997896373	18511.7083521296	21012.1065095385	36062.9395504797	10896.2595122292	16934.280946872	26157.0394454418	17033.7333471346	7008.8053412977	15519.9647906522	12910.4300562199	11109.8154683038	20453.7342865944	10348.3245148983	12819.0167426307	41651.6749816716	25820.7870078341	6922.70535731118	21642.9287866598	8052.19099408289	13941.2839416946	6313.81309618652	27755.5353121305	9022.24015167956	12775.2176017869	20966.3344457014	10103.188366754	22828.5618084598	41243.0849472317	12275.5840853733	14141.4867896836	10166.961810172	32890.795048485	12342.1570214662	19037.2927193527	22446.2135136877	39434.7709324491	19808.0197485885	6152.54602588162	7901.03592975815	45953.4846259308	31019.1906359534	21842.7037625404	14859.1302323927	43699.0390136573	6857.35180087698	11242.3529450962	14967.5803821585	10642.553983411	21875.8995046017	27426.8811667915	10774.0711460941	4134.25871197562	23283.5971329731	24527.8454276732	12560.2124428	13673.2717979346	26294.3352694313	13244.1208430164	17000.7439174557	39255.0851624811	18126.7038734574	15341.2410017015	7296.76113015692	19112.8690862251	26854.6712610398	22894.1966392651	44741.5879369497	10043.6242493424	18390.4183231474	9765.92738403916	16197.561681466	24446.4282464633	7328.89102520349	26214.0954268553	4938.04413501077	12304.2561029212	31784.6261636115	30832.9116865619	13375.342340521	15512.6341215129	23027.5093986147	23523.870565901	18883.5794560318	34762.2999599882	25066.6818191517	18015.5548810709	3319.71691723437	23459.7469735435	31852.7932121107	7291.20838356703	10212.4212538514	19662.9012636038	19859.6467261939	53392.6501706914	32178.9123499332	11285.8965387953	4581.92074930103	10694.0421913516	14874.1911278494	21947.7832651343	8597.2596212393	30573.7326021956	26770.7193844337	31278.9789342061	38740.1085821665	17665.4235564208	34690.3556631315	36850.253283837	18858.79912931	27735.2866993236	9020.90925447562	14606.3064650759	10529.4896663158	23217.7500378438	6988.47628817177	10223.6171194222	25693.9501051961	11958.9059634585	8133.63981488134	31481.0220458766	84622.1436192456	11378.7581596115	25086.4732299022	15534.4101076942	13427.2899280539	20225.2344355184	8251.51296471185	36197.0279142839	37584.938128692	36476.7748611771	16062.9796757424	14450.4505673679	20392.6775831433	24259.8388467284	6552.4525138872	10490.9187717	16765.3582746752	12717.7882820849	38652.1508351794	41209.2653557929	53987.8719329542	4252.63847705299	27385.1390514014	16783.3733105243	13505.6489288286	10355.3620996608	14001.5500967574	24080.6509862363	13545.9924078634	19053.9621229692	19088.8560842122	18023.723853323	33764.3301259976	13672.676621413	27678.42288842	20139.3415856452	32911.6126048713	18699.7261666343	18267.3624093517	34795.5024673224	18950.8098673602	16420.7214433788	20426.6176644867	12321.3728890948	20739.7917866644	4021.24114917241	16138.7734656055	18153.4700475146	18358.0562230322	12674.969953212	11711.1731517135	18463.0917522761	48470.6361729271	21939.6526217928	17282.1369081633	4830.12837730003	26629.0561574622	5156.10147185858	41178.0920222958	25537.1508022111	14702.3620093985	11119.9880227848	31135.8119965131	6187.24818554276	40588.2283011999	16033.5331962075	6784.96804094846	12405.6631278496	11556.7916703919	33302.8245053337	13053.9285946733	45657.815389013	9729.70879159029	14671.1951512682	9541.32719745339	39302.6280985061	32091.2910789255	20460.8474271279	31757.3897076049	9604.98604598547	17084.4295242485	11503.1486293722	21344.6161686318	11186.3330952222	12188.0092966521	14024.3416456164	10588.1688601515	22690.001014132	6601.57813603078	14092.905115911	54649.482458962	21367.2910135257	10273.8795503873	12929.9949935461	9612.19398762111	14784.6326072801	9180.5884035101	17564.8837726164	14126.0748721039	20529.0872602197	25077.3238244102	20925.1346465432	18829.2718572191	10647.7572198146	8479.00734305425	29855.3379642278	9664.51674975827	13554.8802832701	12361.5702002026	13891.4659703108	17583.787656709	13410.2560016114	19806.3807507308	26475.4078486801	24245.7257584043	10587.3339903405	24022.1491842109	6466.69862896587	7652.7042372542	10340.503314752	35316.6972697222	11910.4763501409	12301.8261485942	10081.4786923992	7458.4387845884	10635.7619945312	28430.6118245691	11920.871501045	31559.8690193161	10374.1130251634	6424.18135094091	35750.258809733	8285.07325658064	17618.3761448734	24774.0455215292	14960.1434275684	6833.74705645874	9579.75755599829	20198.3257146034	15728.8608685752	14810.0065180222	7565.68471036715	9509.15329531179	18271.7930923669	23161.7279629937	11684.0775731566	15565.1363515777	30595.8017330333	42884.3316233775	22146.5261667961	19981.8123468482	9228.70905911857	19827.9030496473	19377.9851519894	7876.42695992262	18963.3732579796	35719.7146031351	12006.869537893	12677.4675994868	9034.96067166706	24715.1343740987	7640.7196176814	15149.2571852732	2858.98911048664	27411.3973268619	10221.4068903192	21904.2036801789	7858.07644553947	49189.3110314365	12111.0948291924	26560.2783194583	8949.8384705127	46291.9738049962	10993.7375504581	17120.0876509853	14007.8223864392	6345.52772633871	15307.6996468851	13216.5511115163	23397.5337587848	38681.9456635078	15440.4041941086	10822.8488164425	17653.6823255498	32653.6005708672	8467.33278196865	14419.6806137909	19361.4186830238	18645.7827498644	19872.2254738452	37465.7362921985	18520.243437947	14675.526602855	27180.4105079171	32896.3111664977	25146.6593437537	12247.7870004336	16475.4849187399	17332.3773097399	18864.3201701675	13518.8183387134	6847.4924631132	20894.0347674668	20687.8991753255	20041.1687947593	20311.2522220554	5733.46187063788	36963.4487233706	22277.3432244223	13781.5998611225	47450.8427640635	17285.6349624619	15086.3095324742	17614.5102816277	17318.067088747	38796.0019996719	11390.4354144683	13452.8959989267	4258.53223656009	16633.6027231645	29150.0842748395	12932.4420614512	11533.1926728921	17047.2309441437	20377.1078367245	15294.3328007098	8613.26651491914	16182.6481378883	10440.3383797422	38802.2240961086	6119.53694702158	16044.8903285714	22665.750758713	13653.8775283592	7224.70756734509	12210.7145319933	16189.9251105679	15187.1152841522	30769.8621029856	42704.0962794536	11782.2368402021	44683.114409017	22411.8937947542	11966.0553568025	12099.6642580654	11428.9692723108	19881.8436771113	19010.4174931168	40196.9930053094	18251.6575314053	23261.7416958982	4363.28249434645	41980.0046745076	21823.2426976342	21644.7815758475	28323.1112916092	29498.9044645599	15567.5391013309	35990.5304492473	11135.3002278759	13182.27174098	15135.1584765639	8306.77603649404	21926.5638615331	12828.4197674162	32108.1150806314	33779.9794951125	17907.8584515405	6278.30411557986	5298.22597721494	8824.84672487307	7776.81844913391	11406.1242368238	52332.4910314952	12365.5486808603	20794.5731248977	24065.9027838243	11350.9501896649	12476.4601906978	29376.3464537402	18705.5265955993	32624.7596285048	11316.2050595931	13247.0314076014	47869.2449373218	24673.6621421968	26179.0084309203	22889.4796232677	23241.4760972862	12805.2483210614	1131.68543898434	24289.3031511576	27138.7248659246	25629.1368433671	38632.2531369753	8092.94601362008	16378.0233781814	51587.4667791509	17584.698428203
hsa-let-7c-5p	3650.6191952962	3414.97447527014	4348.17680314644	4517.10145185747	2256.81932416281	2600.65323804116	5713.17930487685	3518.60954525277	3402.13934467266	6371.5574804925	4273.02453822469	3341.78769242412	4776.24492442931	2248.06747406533	5265.78431758256	5321.20232720128	2229.56029938671	4495.75494188097	1888.20646995727	4559.06889432202	5443.73564579162	5431.48064200558	5808.58586666926	2856.00464069153	2700.26988076375	3044.73107283378	4376.05534275649	5447.8397731191	2227.61954056248	2937.35530544119	3318.63969276608	7637.91473260593	6773.02001690131	1949.49601372787	2130.99334213233	3600.46617321624	2967.16856070523	3442.6961966952	4972.47028110925	5172.2098980074	4593.52141257295	2046.46945143797	6045.82555180455	3510.71563275765	5824.05852764156	4713.46450898641	2773.8426233837	3920.28182925696	3400.78734507097	3415.73903305516	4472.54745203908	3403.43447392628	2402.84622438237	3932.54711418605	5086.03376355151	6360.40841587312	5996.04840154439	4275.0155209422	2154.39759345881	2480.48509114186	5485.42092672458	5787.68725642794	7656.2940219588	7026.70035191816	3454.40286475751	3334.59631442107	4117.95718262185	2693.49481251563	4147.92657259438	3175.65777338554	2700.94438624901	693.22386495038	2307.2232162681	3350.65650498554	2454.56574679598	2539.53279312144	2733.4048720889	1226.38535874044	2658.17626302333	2294.22478236394	2518.87767370309	2278.66347048843	2340.72447792751	533.756541653235	1190.55277794831	4913.39361191147	401.777113095569	2483.0837588125	1195.51338611581	1756.1130079455	2692.16927642577	901.184689321166	2536.64664334989	2639.21511016498	5328.90536870644	2296.48041630706	4816.54461728588	542.882675015484	2544.86708524595	3337.85579559782	4331.96408445582	2587.98695460587	1880.13027374979	4258.64032237816	3898.56927945137	1589.41638850296	2529.46937392091	3723.16318835512	3495.82132711113	848.058273859331	1438.99704622585	386.751454768802	1184.2139419332	2036.57041480262	2786.87319832013	4280.17195252622	344.064090191088	4020.00475113909	871.661966386119	2054.84174243486	2228.22334589594	3869.8993794436	1362.78867103688	3262.12217953335	1566.58402274709	3311.22256668732	2173.26116015372	2563.30371685144	97.8181272042137	4898.55883546649	1434.58103980895	3711.48784141361	2534.83461869442	3027.25640539901	2129.64141396036	4872.00297572717	2688.51714119808	1347.86869921269	2970.02910247451	1233.27110910752	1983.83686026406	1353.97684914018	1428.79220458635	745.268372511182	4046.52959262975	1432.95900099358	2984.15073289183	2856.79100232536	1647.70182916231	1635.00995364917	3764.70059323085	1248.67082516883	2184.58991970978	501.108865563792	2406.93988593366	1102.02387822752	823.545452273159	1183.76183641313	3992.22422402428	1721.81260152871	3201.22756108974	1862.57422565245	4294.95852770563	2826.32609329342	3686.28435453036	2626.06908618377	2404.09877862853	2749.80758376046	1696.97523333104	2574.06035807304	2050.60232324861	3091.56448880875	2293.41856133378	2332.66629615019	3065.33152147503	3110.37245137946	7584.8088691025	1477.62286959493	1297.07490123087	1167.18008626288	4340.40122582887	2035.26729370949	3587.43102765961	3944.23230155416	1033.94137168844	5132.27483116438	5535.44549164988	2785.21226510999	1186.96002913669	2792.78924880154	3863.6168974025	2192.23508635467	2928.99968870861	2923.70872265861	2222.68416362921	1923.91756416548	2873.07355147907	4361.62180476615	1017.23362607815	1448.20685666362	3764.86290430092	3832.12040307295	2415.34963343737	3329.88205036251	808.642388305016	4632.16760687985	7137.83970913187	3719.95701199649	983.039631688795	2005.11209283784	1203.81746956427	3281.94330631533	5177.92744075162	2315.69881890948	3064.09870647188	2705.28229719093	3659.54702131222	1732.43191192351	2262.1081014126	2711.76601259872	4923.21359069742	1745.31778753923	455.88036444609	1293.15018403899	1624.0126472598	791.444010890998	2165.32681858845	2120.52201630327	4410.92751602626	3801.60086904401	4282.44431992381	2131.8570991441	2585.32395645927	3570.40981542284	3006.39598844575	4569.47464023072	2150.12098597189	3549.29198465242	2435.83220434447	951.708138276349	4011.27144232318	5836.00563463933	2752.62609726894	4087.29805937946	2104.49508279651	3960.40001172089	2626.3734630503	2494.97906823574	2864.35749461627	2175.44836335085	906.50636520847	2777.67908777363	1939.2865932217	4178.82812773444	3842.90280448534	2436.73545958717	3125.82685811547	1011.48621000545	1246.94110919756	2798.2144627786	1662.36862178083	2746.10729171964	906.206738137001	2352.28503632099	8055.73344984659	2466.90358761879	1949.1828733015	4167.07363811848	3135.61032658239	2850.12284180931	3871.37507859855	2463.0311521948	2103.43259292587	5315.71889201148	1384.88661431953	6503.80391014993	2954.20526936837	492.27856305229	3259.30104435075	3538.0867387239	3510.32780846581	1132.69391514178	2757.11097618258	883.884239430816	361.256866720474	3356.53183797731	2954.89202151033	3507.16915398443	3515.51692978792	2250.82998111185	2939.40985575874	3528.58383983194	2529.50513541736	5704.36788941358	2532.62603804993	939.806571495914	3723.06976033	2491.69355834756	2690.98627139597	1522.08399766936	1987.86914747974	573.698176605189	2006.70268942481	7239.24300497429	1628.28713174985	7236.1166235796	5630.87482086614	4424.23853759414	2474.44414036396	1630.93296449338	2979.5811916017	3808.65253359216	2021.74556642724	2629.08209431173	3931.46050857063	4670.29579549073	3842.82421555251	7230.96455294105	2955.94826798096	1077.49034847026	3485.37382190828	915.097870158173	284.494602208016	2251.54106971858	5141.32077663899	905.193295996571	3577.03835953507	2474.22515730013	5424.68590109701	401.182310561968	3328.09017704719	2201.08870060827	3324.28307107233	2097.98024018355	5393.61372201361	1189.37035982854	1055.41456813641	4550.54094120089	3344.30733696793	4611.70723675439	2451.44579845949	3415.19212903574	1313.07200322069	3279.17986598898	1363.89056999424	1094.34716662071	984.907127693524	1150.64254706424	2342.07952862989	2320.28220968822	1412.52243071424	3628.99363287882	2702.99485869641	1111.65698537594	3144.58091828551	3152.34517302294	3275.03117224682	2365.28173350667	4165.5902496714	2213.26944179857	3499.37666282381	1482.99492250637	1715.61631438746	2143.36934626855	5714.68372932	670.329335590628	2467.09626340218	564.541618555975	5661.41248080467	6627.30296070275	1237.57038660331	2216.65110603453	2703.94881028206	864.799363318475	2523.64140986984	4000.84473377641	5596.08803919913	1240.19699235236	890.753719029776	2040.2509051599	1386.92570535276	2267.66257781351	2278.87410752816	5698.21389677691	3365.97283935028	5549.38619057036	1771.38407874021	4885.28834348709	3241.34118169264	901.969418336617	2609.32075567577	941.884406955307	8668.95553037076	1854.18059521496	2760.35004961461	1266.42792253852	678.676544430771	2215.25392966526	2750.04525845884	3364.58265298703	1574.92392249475	2433.80911708556	3616.59675199484	2209.85878332039	1990.33567834576	2121.15315447486	1640.82119046698	6609.09201788026	3202.00816603206	3934.89267995269	7821.60073548063	892.562252980354	2491.57592695659	4085.89344614327	1172.18856296658	2689.61043687219	3825.76548632305	4057.70366736217	2210.18643093573	1221.22527354527	2509.72345271257	4338.26053756856	1967.51678149303	3904.4005389485	3960.62416452125	421.24121056565	634.298966086596	3091.57998831676	2524.31115081988	3442.98363626849	1342.69537882484	2808.62956994197	795.826128617053	3687.24923388159	2922.41830956441	1626.56364890732	2904.94952042354	2678.5919309274	3693.18613372355	737.785670526185	1860.08182517527	2103.49656077417	4190.1070899308	8708.22772935744	1497.90154794927	1335.26052033515	2592.09927830673	2440.61226599768	4252.24362166381	3500.99174494315	3201.18572153268	3124.36302377127	739.034733698264	6313.90914174804	2791.99697648542	2272.28231265965	2943.41851050682	1793.03840509886	2729.98734936815	2448.04339467983	1155.85116477284	3313.69779788885	2842.37365940114	3404.72313838555	3041.28727252229	2985.83234382287	1801.55519729023	3401.04541334286	2071.50287130879	1397.53991521737	3524.04287532257	637.805666389336	1920.88321334972	2746.19585011925	2157.32148623653	2111.07062214036	2595.26091934208	4157.49832113183	4798.68364626303	2017.69651701886	1788.07636357439	1729.41105324482	3486.02111737246	3095.72343584256	4319.5066825879	2451.2174738123	1086.13912915767	483.473602088987	2091.16718490841	2529.33494832593	2850.6254239719	3284.69966081783	1001.15383366136	633.957175987249	1814.65020915081	6489.53575486715	3088.60159621816	1134.26016973176	3292.9605706528	3262.29380221057	1236.04471310042	1234.27413244921	3136.41001051142	937.664843728112	3018.12534973466	2335.69364339981	6896.85403525501	2384.77755063152	2511.45084659312	2122.76090331072	2350.1702151408	1966.20225278963	2172.8382061869	2550.25338107524	5180.97375587659	1910.53260481148	2000.03608561857	6081.21169851854	1719.85396192041	3719.06351073019	1068.16957644426	2535.57449443837	914.91384544806	2249.88284932484	2978.22704938707	3286.55540715332	491.954142992037	2399.19840852681	3891.23936046078	2610.8595550081	4053.87308887669	5638.26456810635	3816.13363113465	2240.45660470481	1766.25817003038	3743.10760887644	2774.7590029	2381.1097722141	3042.89293813209	2298.92824857494	2619.08230409908	2575.35969756077	1087.81732081593	2098.85501611163	4728.34060188576	1684.84089381624	2830.67492705679	2942.72440210293	1667.6863455533	2073.58827940806	8763.89370755731	2792.55431958009	6405.6113546904	2794.61430982534	4091.4244383765	2204.5891562987	4374.53149894595	4036.29595112145	4267.14950083179	2440.95273074214	4436.45039169392	3681.52943297796	1619.00327157766	3941.22235529084	5340.16443453867	1828.9396490659	2366.58684920652	3083.47417655994	5943.4038101537	1716.96928586429	3678.94821836763	1014.71752718831	2025.41433866314	3088.349084496	2505.49474369904	1280.35053398527	2453.27947281331	1260.49407977752	4046.088928199	651.418453883992	1278.26393483707	2463.14646756662	3092.22860645404	4177.00751507485	3797.92050094132	2933.47829887996	3586.97311996543	1585.59757533083	4643.49679489131	2288.69935168013	2572.35701025855	5797.20196299873	2222.13018165174	1330.4317025768	4917.0961788742	1061.21047288276	3121.86061359184	4220.21784833786	3558.44251883267	4752.41042830754	557.731346881371	3668.53380010757	3163.46809308306	868.600899712093	2706.50027889661	9143.43510932418	5846.93742188018
hsa-let-7d-5p	465.501661296631	385.567280856471	379.875139246666	526.512849061723	476.252511083846	495.636356451218	752.523207825286	404.36922548121	403.684923109251	546.710095160725	495.296507400459	424.095429248996	336.307247813306	376.660437999181	592.251532979545	475.249196167887	381.27321503542	612.868075179103	245.12113308582	325.078100224578	297.816402959899	400.316762119902	405.982539892229	538.605427446651	364.79272519434	597.863359458008	484.767437941352	429.42851288678	224.74352062348	464.225191503893	296.5573631103	312.519492026121	405.228326566296	330.168493943761	330.436301630375	586.804711174859	404.863159844246	442.661762086191	535.053296068522	453.40069356524	471.275923707952	401.823083058462	656.523941059439	544.186672925864	546.098743568171	387.320157728516	420.486238407283	441.317145302728	380.073330378152	353.965983108155	304.976190545578	496.420673757595	375.002449182052	361.912500610265	326.883052406581	529.033986667596	368.409693339348	392.706976758186	354.595470747962	324.63283080104	367.58657661284	528.075881744767	421.815961143247	565.935539173156	454.831018847712	778.927325250292	296.016812179201	378.190832217704	555.490341441476	491.854788279179	379.362661874686	357.88289294097	242.428945950321	590.928000962784	337.616173177773	518.505277369954	250.471840899979	412.319480627116	342.941132617851	392.418036252175	342.357418649117	146.498198577992	308.25916135195	224.7571961611	305.24547958332	83.8698357760471	436.698197688849	265.979920311539	220.549069031335	217.923886575331	340.202796850631	118.189045280692	452.729112178272	553.652151482794	460.287937408099	333.440376926432	181.133560966698	284.824848918666	389.500871013796	385.311493398386	400.289778440496	421.299428709725	519.870150081626	444.498994356966	312.418108870756	398.746517847569	347.253170475543	400.867102027423	488.08949584369	232.408945018901	431.639177179025	403.612913417061	442.371790111722	465.359573009621	308.4470036246	460.790196512053	436.004838290231	397.418759399734	603.673025704735	784.953591870271	363.803270417726	408.333988156306	399.760010615419	416.914346000172	272.655049688825	276.636565672381	301.825353952359	629.514303040142	326.392182052893	377.797366146075	349.477016235272	577.602624759747	596.533932123569	219.643373879947	223.403946586601	350.751103918134	283.88562044523	274.800035383436	241.063551366431	420.457539474496	385.112190771185	378.465343707188	367.29129897151	366.911933297052	163.499247567929	432.338685242754	583.117346213821	139.908646811839	494.301086411309	219.709204685698	166.113746142104	155.029732113005	400.402590273766	191.048213165666	352.29034506601	262.116289119645	480.58048971928	318.514236368434	327.61588635429	429.63850896771	528.869821530675	332.496933280354	582.047766263437	471.59392606042	301.406439028177	588.977136763333	300.178607898163	318.462733674842	400.548706958917	287.82040366995	225.719325546537	184.743415857327	278.088237299918	319.423329849475	348.635338081469	331.461548031594	402.736581202301	312.918038333276	563.168300939309	322.07089533868	380.231093137993	660.964739120269	435.651797670831	600.279211280599	467.15241331208	397.144338914438	391.41804772069	399.101742776041	246.697572114543	397.088175208873	302.950295222554	250.301311955874	528.287557413923	474.638587587339	860.397088450678	252.963759925159	600.089688407644	555.839535358705	370.7140942437	417.823359671293	414.854596352796	353.971190863391	396.006727099722	529.289606663398	310.417043014866	513.887213710191	376.793193686496	439.893593060635	534.519562799787	587.738144905917	181.501676130201	359.386426292078	344.222463634595	297.72294598759	228.344984632195	419.094008590132	395.488890141339	328.430955853806	494.240373722224	270.984716161431	598.555467807168	800.682718899802	434.150082937044	242.604495786367	427.158553968263	639.678051154219	310.768694152443	186.579623414458	498.545466517803	291.809547550903	362.143458522802	287.587044386563	163.822756041079	706.434196853817	469.782268148358	353.901994034766	177.70887417241	435.232494907179	418.127985485606	404.866185715806	400.329368464438	638.391466744392	460.086335501608	421.663200173265	472.64697381614	384.838327113219	436.156565637526	301.572937789709	485.124129832188	416.279257894666	383.700087856875	257.038136213665	258.485734692074	233.384835626218	130.169808098043	382.94766645001	520.549370434558	258.199254298716	402.837309567028	269.886241203795	381.123361820469	530.449055930433	190.940682705179	324.650102959661	198.368917050911	511.273303024027	396.578003788967	365.426834043672	456.864401008351	670.723045009905	1064.33810670138	328.176384250439	513.777012675845	510.734606413654	378.719653623188	452.169802261928	234.626692317953	255.865166100536	358.277678363488	720.029323933626	322.676233856596	260.537188930079	1161.46762430403	492.727035274612	331.402407427372	261.178753846007	327.837255917876	222.917270210417	200.910447710893	237.437088808916	542.365450910185	204.952140153584	305.995190755615	405.583887280138	369.908577571869	485.53584442657	227.620142760485	278.103491011293	520.448107714585	288.393794267153	366.545472010122	502.864567233851	382.320717728275	380.171588505298	295.132835460188	549.247910472607	588.990297136588	324.584202673677	293.705345763745	342.417908782099	391.013664132666	259.934353599226	587.501933441051	193.75440175827	915.845542814668	211.769144931326	324.849750582034	354.757919382285	271.433995314494	234.325894786138	270.268414786417	487.655320964051	148.275123696501	267.537711000006	232.039943786111	297.936647261057	383.939551663865	387.708619488531	216.715861300301	209.262024489886	442.470611670211	351.057396883995	361.628128292693	217.003198975633	482.741855645787	286.128835254324	194.950670937661	448.708037159889	337.301440481298	477.971838402779	222.147525109248	155.802442337604	237.288484572786	389.572573386224	399.403841372073	313.355429965343	384.510869403896	221.399460655709	292.894840277741	617.563739832117	298.748002736237	392.313873104846	603.650498394119	309.189821770447	339.891856401808	548.133484408298	275.416315318346	432.327802720914	418.244524371604	320.28906974449	272.635861121107	442.622869486959	348.292952239927	250.327667482699	326.869714486266	245.757158743055	270.567291591658	168.891455022087	281.47918099149	416.093189836252	752.0078023062	251.886688439534	252.126160739368	677.218826309795	503.215757879857	378.34694149332	466.891669769441	366.272520310678	395.668166640724	274.261582879299	220.758249354775	498.407162156027	270.276459612938	498.044461639165	216.654730494853	339.554296320079	240.510173482322	278.45653962938	649.171924444648	375.010287273695	433.629794227527	266.782626425137	386.008622879954	217.322463992252	288.766345147888	199.129502628995	311.252752444524	461.374936893625	517.437076359222	233.397111434638	419.980929435173	574.586256002975	299.11596819395	524.046249774522	223.84564742852	410.231376354036	272.276203575211	277.964934521189	254.564248368744	401.6828136093	531.092909795927	307.630671618478	189.63895036586	250.609295165853	357.354474650659	499.589856391803	419.39129438231	382.419286742699	451.120561760658	350.53723682471	442.852920690221	288.418584973175	391.042141746269	370.743989687278	342.699034581689	450.257459549291	310.298452046198	319.813510514252	399.191909496006	256.406449702603	646.700807210417	519.87958648225	396.441538590117	415.878194218775	249.965115985755	683.546640590182	269.662171624608	297.056188811636	180.791688553224	532.779354943554	460.471865154561	554.655542954129	418.442626706535	441.309648786863	294.617614971045	431.118062164737	480.100390491511	285.949295815117	185.003587342739	401.503991256942	612.725232139137	284.935222903735	377.072199410459	233.15023443277	166.040597911361	258.518852591063	246.74739095765	371.282763731352	278.645501207599	479.431144923498	159.8286842307	333.076181819095	363.290569383943	478.258179379416	391.223322892918	424.401412887622	475.852550337158	429.828925418257	342.29014630999	496.20563681122	268.940230996979	198.508424600345	428.705931757223	304.117711384286	598.726121244038	199.910473345108	446.696249066833	380.835840257297	308.720365143026	317.175764994874	253.57840993143	251.478375640578	557.307104011159	355.805293690336	362.57698696614	265.43708566671	384.377039404847	722.106929079747	95.7140413202851	179.359516908101	201.360006980186	399.227232854259	330.224128165728	547.02447823217	251.017269900499	268.201197791055	221.230080158698	501.067915457985	328.221071053441	500.572929070997	179.663427180866	265.085196348609	364.798192416338	190.865398982619	167.672865420319	263.40197120374	369.520105996036	381.104961545653	507.738330553788	468.80638552898	369.83959281874	335.780740638025	183.521641460826	494.016350998677	528.274684650399	461.372760985204	191.141895598544	255.092373969877	339.684147526736	396.383159448186	469.499863719965	329.348356961736	358.229631946218	583.555925276142	360.148900075935	544.534419837887	353.72614061444	367.402107443972	320.937560039284	280.401131649287	662.289031644109	476.991823595448	215.214539550303	430.089985485759	283.255743409308	376.377620694679	366.196609462335	352.36242019266	305.423552555247	350.628322239973	355.734026593701	584.380439059845	238.658150000121	310.171985827834	364.810480222152	225.949818684033	523.225094214903	258.103535672987	335.666168852587	186.722782657015	374.241509381234	467.974416149594	377.442549089049	291.81484463932	530.310099889691	222.582703737374	745.756236534966	509.975982167033	454.483108007174	503.381895238114	273.424528477044	295.99590231875	238.866032608596	290.746828507887	190.566936398275	405.096820008826	273.144963712748	336.249081944015	392.18492020461	416.01153314258	317.946110272531	379.445223176782	272.080877502608	456.920625171154	366.175337428641	322.605487821622	415.007701720197	258.197534976281	554.220387456151	287.013016324965	363.026539182937	306.872163844349	229.993469338175	451.627316354963	435.131366611627	187.693841655966	520.102992897909	496.043219599382	565.338913120151	403.382866104232	296.01204433185	410.093320687501	688.681203952457	333.642765366226	338.093209004064	191.274360759347	263.411543883684	379.293922348078	254.22641822459	358.494475788641	267.3637007151	293.055755133914	309.838043540724	434.20853705076	519.896382913786	91.0118497070709	586.904080689821
hsa-let-7e-5p	3861.53587243288	2739.24080255052	4223.29079016759	6295.98318703078	2283.58076132836	3255.42207182581	7415.83860810244	5100.87544261038	3474.14813491054	7915.68602249373	4547.89004359254	3000.27262915979	4097.17331047232	2510.02969315228	5394.82621844396	6865.26681157144	3307.57036297764	4349.38016825681	2103.65824967682	6026.4024418707	6186.6602302488	5055.86905821944	6435.85467560739	3318.57874806072	2132.26010489934	1808.17884716501	4416.82072391855	6822.9284028431	2637.75946310645	4144.12820715773	3936.32730230839	5454.51257501109	7112.76420995276	2776.1568332979	1881.80712539818	4241.52291131218	2858.35255205965	3235.13628579199	7533.95600920913	6271.56748535797	6894.5928854833	2680.32760301615	8434.93028180663	3769.3563274835	6591.832633823	5642.00315485319	2761.3222277424	3017.89719552012	3387.01968653261	2916.01865939454	1813.3618640756	3169.8820039243	2730.23983269808	5686.16829291851	3218.93357620414	7211.63790416682	3196.49784543842	4567.75319860766	2959.21785648833	3295.40670294531	6061.17923681688	7232.69484678608	2492.95947482014	5217.48371792776	5433.70180992849	2106.9330894236	4530.24213300355	2229.76667968696	7181.32279355719	3646.8735032149	3315.79825149512	3594.37446623585	639.457821885234	832.697407281469	866.610447368471	896.795132674915	781.574144147138	835.264012272966	1310.87938109095	2470.3639888373	1050.0415399691	496.60641228206	2491.04901940303	2553.3293186204	1777.96608650949	1236.05810445695	757.885398971679	1621.98426121603	824.799857461734	778.16900239308	1001.02755817511	393.36376477337	1220.6895127273	700.281611905606	2239.02574107685	871.576304802325	1812.00553657929	778.431612923705	1133.50880469498	1028.24435903026	1763.8442864463	1085.38952126462	2692.22895176753	2230.67202253228	849.302967707685	2189.42230986993	3306.45912815243	1122.82523301586	682.277241680735	1386.01091262145	1038.84577950237	810.563658952896	729.21414884243	1205.44762531882	2809.39990908008	3208.50999353156	2056.59211819303	2466.20379663619	2924.24816853509	1181.76541061024	2520.59437435023	1008.28933007796	1632.65470508363	3102.96709442261	2414.72279848218	1892.3002665587	1302.48240266557	1287.33607831122	795.583486478854	971.881442100298	3674.10913117687	2466.19402855334	1285.83996774943	1359.37967501106	568.003182809104	2912.10194368436	738.606118979205	895.580875450965	2951.49775386672	936.122385371749	3049.1705615392	2212.09286306911	2140.73742790818	544.155471599703	1453.98513242383	1034.86247133505	3048.60125267925	665.732044945639	878.671033125416	1166.80085038847	619.350080235221	645.497527596163	1111.53648490543	955.771594395275	1852.2695625722	645.298655385307	2148.73329176535	1254.93291578274	1538.28104617895	612.274719557532	2166.80462561857	730.395397941771	1137.77542806383	1148.54023044445	865.08762381562	4069.47945500088	770.84486226855	1083.78276585985	926.104539495643	875.301602037443	1848.24395362948	1576.38664703637	1610.13618701253	1073.08790999117	5018.311315936	1133.60493300337	631.264198905009	827.701899605759	2569.53851313588	924.706094512197	2717.21918749468	1180.17091124551	1057.31584329309	3253.64838692054	1627.09117236755	953.456213205408	1155.3231823466	1078.44050580732	2612.20813505325	906.120146941192	1355.76035153545	1222.91110300799	5350.72819474689	790.798700346874	1444.59927771446	887.480218722612	941.638179200891	4089.23618975601	752.76575952197	988.574739957955	2545.70838355548	3034.09382707786	1734.39660706898	1043.38203232966	868.004470516031	907.418218564528	1128.59552195017	988.578306836184	1485.40323553015	1500.1434756322	1117.80339282197	4370.39245214457	401.987713503658	2228.43689535514	1323.11233757652	1385.92320758607	966.573102207292	2640.47160184833	3215.02327908678	873.982267681602	2321.02144079275	1352.06364633583	810.258498772425	1522.99861452768	1061.43738771328	884.326669355369	2901.27586535856	1660.23344112174	4008.32876308829	3738.55104801563	1998.61314287954	455.935068936079	696.831771239346	1047.85063193418	1125.09274149651	2847.1974302275	772.222517046636	993.907814183844	3480.20552065165	3503.21816357134	4443.42458422037	4166.79739186102	866.962999118259	2998.02970733629	1269.95076547549	3515.95707364502	1952.36770505033	624.075601758761	864.23268404147	1036.87166262213	943.938228298106	1132.73592091189	772.569531047106	1190.48425786598	1627.10901569873	881.001327747526	2455.96564438955	577.711102349889	1680.91213056327	1499.70529676303	1977.1149565598	1118.45444686432	619.32863411778	2377.36002994337	2784.87711034571	1146.83358576585	985.096797550989	1824.42403535486	866.153995704834	1352.43069693282	861.015117985521	890.041374338529	734.5002731732	1294.58124293136	3422.68107654707	4957.55000784319	682.886593408325	1441.00234799358	2537.60542129009	1431.05733517206	2760.31656246146	1126.37271129991	1409.70397763352	1320.75479446052	506.556845088608	1609.52663064005	1647.09958068708	2610.17426349282	1334.80438310294	368.238133753329	1080.68647500938	1247.36684294022	1414.54063842581	5438.64318994178	532.245852896813	866.763284398232	1057.42251692608	1156.54795296179	993.905962028503	969.341194354397	4023.14982624233	1327.98156642666	3060.93391431053	3124.0773377061	1761.90282445973	5056.24761812868	2570.6669104801	2046.5631563353	431.134848128359	2336.64879920925	1240.73735118242	1392.8880118079	1014.10954850589	1817.90938316933	4975.245317649	4123.51910717375	1826.57708657247	3703.14235675545	877.656330394898	504.768370474262	3320.52534911725	2475.74495659474	353.43485623323	435.77462173853	3494.03197872575	605.758356730134	1107.01160904781	795.880863296151	360.830480292521	6973.26479173386	1815.84009191199	924.496695885784	4634.33095537431	775.609477285623	3767.26664944722	1469.79970682127	1959.44562669694	2068.75320997503	2675.83233939662	3376.86651416179	1405.54744180748	1686.34587653176	1095.29448189048	4260.83334959723	1247.65750516499	693.326319526117	1073.92026964942	788.393699806793	884.960853851756	3537.9689461329	1260.69555702566	3149.81103196504	3486.45573248816	2648.20633443058	3131.99227540861	929.688914826827	3015.22233473852	958.510685985073	1650.25278600679	3560.50326616391	1276.79102610601	1164.90435085721	957.031191196419	1947.45660456825	2036.39253207162	715.780901033486	1471.412544614	669.897019678176	2351.35545394845	3458.51939438298	1070.16820018042	2297.71588583229	624.514364577265	1000.24509476847	2363.93479424805	2791.70364083191	1902.51432896773	1109.25321630569	533.70250668112	1116.22822979867	608.802490161642	3918.00114511952	760.549696172037	2509.27323662361	565.739465063493	5447.55137780231	857.102711139478	410.262710813892	1217.31518566756	688.061988814844	1089.47494318574	1576.23488094437	4683.89097376814	617.134791120337	1639.97059074371	1327.46201035605	799.326419743929	883.726590015188	1184.88192494735	2239.36883983294	1140.52775840459	3598.32738889109	2054.40297861664	3107.49365670627	810.438951029136	3739.30260768754	4216.40438564677	3497.06622758819	2242.4906316467	4990.1367747337	4625.30997599862	1803.94961568924	1116.97859569405	1878.9801253599	1002.70569492475	952.139730753254	3380.78134854272	1100.35086225064	546.864904239197	844.696339948557	888.807957137919	995.9009226748	1165.54215579212	1536.28831606683	1462.86599598381	1000.57245231875	417.412096587773	1470.9812086725	1579.53926317237	913.095735034906	1651.08240243932	1434.6872081996	706.145861173861	1154.54667985861	894.692679741159	2569.9626800052	887.933792848812	866.269387986192	821.519485940842	1570.95214081747	3374.80712144627	1185.85521075832	1356.38059396143	4890.39399188409	572.176274612617	2417.93579006319	1664.35667150586	1378.75746358787	1939.1727182852	1683.4157487884	1379.74376563097	1614.00696050303	1136.80079355944	593.698594366504	1131.53759309706	752.900913490067	2374.50130057429	1192.57251228414	2238.65759414194	1743.23936669455	813.508192688584	3416.88376355578	2367.51076536818	478.122708205043	1485.51709677296	5458.07981201078	1636.10730525193	2730.80436193813	1562.91851074046	1133.26678023904	3037.35384377592	687.729940032073	874.57149182074	1189.52295355898	1080.37373245446	1361.23514468145	1091.00103781062	2477.37125261924	4278.58616176271	748.745443196449	1820.76634749363	931.772066075875	6045.33847530412	3543.42430625797	4794.10088198958	3544.33588674199	1141.02259513177	1644.86182256644	919.642637599882	1433.77143433694	1805.09557551149	1858.7044585526	748.511208593631	2254.60389930589	1602.97680131924	2608.09237562503	1242.07981262922	780.989394295245	1327.1432941959	1557.11973485216	1065.29236080637	831.163350428851	1475.83267937106	821.414507179528	4701.13570388798	958.766721908336	2177.85567423906	2011.48287787384	2574.72907313618	3683.08122300657	1328.36820786796	994.241182492609	1555.59869709106	1001.10219364816	2698.48177931875	1032.91955597161	721.752003882387	2117.68494374936	981.013242982457	3629.64739272867	1162.59842790124	1328.42515467813	930.177616688151	1012.13060251955	1047.79165572304	1541.36297027274	563.044270589086	2017.64286665261	1032.92335064389	4036.905163355	810.635915391194	2764.84714816427	1129.78974963259	666.964681745716	861.288993322484	905.618537099958	1057.15216420061	1424.88660157294	3831.97088896016	1259.69657627387	1022.55657501975	4077.07297418106	2287.73982654143	1075.26108040088	1952.31888877342	1601.90314596807	1118.4120856993	1367.28875314909	1352.6310828381	2630.71731053922	6738.93115869117	2044.21091252643	2376.80028713243	801.859381099543	1202.12812185929	1286.25336209271	1742.32567549321	1005.43654898865	2777.47743483699	2021.62817362399	1140.1045409398	1398.56599632271	1508.06561850987	1086.38894018684	1004.8494105012	669.686469776658	854.419009637236	2575.8808832821	2866.17142078269	1099.69487734146	2159.5061778446	1171.39382327287	1041.55744156977	1433.55209774595	1155.18413886067	1112.46476791859	826.131485080072	11016.7407891884	1247.2350852182	390.221848534626	2202.6845200291	2416.95215506275	1562.5501661357	4803.35301652211	1276.13171025983	905.91437364683	1375.86212190544	920.506488762534	1478.58080091277	1054.22450622056	2137.1869065726	2333.29804307249	1571.00354531823	695.179286345641	1028.55217955094	670.939695325672	2715.93594465158	2748.77552003273	3395.86108326237	2507.25638538332	603.761073875728	448.783569149773	1379.44073709905	1085.01017009694	4079.70595146614	2902.95330381508	1168.13433640363
hsa-let-7f-5p	2482.65210343666	3906.22586200434	16603.6911613402	24265.8410359071	3993.35806631868	2915.80467655873	23946.1455612197	12951.8596731178	3017.97079852478	30980.6339849451	20842.135855078	17602.1762946203	15609.1492404078	2120.45346199975	18700.5473829478	23083.3981541268	11756.4860584019	13869.7007014247	7070.02246435507	21644.1467399809	16440.2374630222	19362.7612928607	28725.0956626625	24119.6661925349	9797.90323535689	6306.7100287604	16725.4979920877	27045.2858233887	8999.67570656621	16028.0570469368	13248.8120127371	20380.3097469725	29662.8173527104	1549.50578953416	1939.34865642675	16855.5752052398	6895.00453386559	12139.0135456748	32014.5374692364	22941.515299343	21166.4631411287	11001.7707663812	23119.7453128152	5077.9076666854	24480.2730227813	14683.5947178867	2344.88592538253	3318.09577014735	13284.0417270994	11402.3258518443	16555.0722079159	15855.8912057671	3164.14818032859	20645.268890359	18814.9249348344	30142.1429322946	12053.3553943164	18187.1067454293	1744.92669721231	2885.11045459724	21782.6890286501	25311.9891406272	18122.6249408382	2426.48658832496	2106.98459332146	4242.44749566314	25725.7787597953	4204.75659123209	23723.1387172179	3922.72248853921	2815.08254804011	20923.2054481635	1420.12842591442	2068.13391138451	2014.56781288966	1551.48513829935	1011.6788813789	1329.20474888074	9463.37524571263	15777.7357515488	1590.38294116974	3005.05372547045	13706.4799983249	2336.67454159867	9246.07187583341	632.566025203496	1706.71660181112	7705.24894151686	1325.43858076301	1861.64570114186	2333.11046810147	1673.55602061757	3583.51278592133	2485.08524164899	22169.8996024563	2604.2073387295	11292.5625697542	11089.2306989394	1540.52788489429	4848.55468186109	2496.09172387205	1536.27549508053	16035.6355439255	3026.69946427285	1303.15764229667	5892.73754530495	21767.1078611668	4145.6658522439	1975.79179059542	8167.24582210246	9345.59474253353	1524.31375533685	1587.29955968256	2020.82435504489	6145.22792703	18242.3661751073	3861.80269607871	18545.3840194986	2687.71613112406	2203.33082373125	17477.3721816649	3040.60209893168	4846.18439420083	17588.1456741641	7935.5430503069	5610.37076892681	2295.80646868436	2831.25874860394	1930.41730368994	2756.41122651488	18584.0432924862	2764.547535263	1852.14672605268	10170.2306039802	1544.38931645081	25450.884436372	4309.58006071365	1551.40998315008	20176.621280601	1437.64214610903	8918.72685253185	18074.1928519948	19004.7148439342	1458.44936005084	5804.48012674739	1735.38460367205	20807.6698204763	698.095919530007	2779.71431545114	1229.50935707795	1464.76427772148	1765.27980250928	1251.46382251737	1419.13124489579	2019.36698972568	4829.46656644266	18805.4983969667	1797.37733665974	10299.7494203539	1672.41646399758	23397.1649083876	6255.09831861444	4592.58563887955	1311.68240617617	1685.09296032359	2837.56410661751	1461.82022724196	1793.42494642632	1326.63656550081	1881.41428614879	6489.45007844546	9613.35283615445	1060.21082143914	1847.5050999961	16727.5451330107	1475.38809012274	5264.63370616847	1614.83413259294	18222.5570992466	1273.36630345924	28534.266980366	1533.6298931195	1827.28617745578	20057.4349412978	20172.8388966462	3473.52194125696	1730.81833717279	2102.73539640683	18594.3379290324	1575.13252179756	2799.10910519781	1661.82225768212	27161.0614706628	1603.15350176649	2310.59410991229	1095.05309326062	1880.47916433468	32711.2840604436	1437.66982730042	1818.89365607255	18350.491750619	22663.1055184633	3928.10010075845	3040.90766342121	2243.98258943174	1858.73808881109	1552.33872361562	1928.9448145164	2172.92647250757	5664.62293538587	1637.75048675364	22541.257088911	1474.78570257852	13353.2878094974	3865.21454426865	4149.9722430382	1824.55282816816	10009.4647557002	27470.711298925	1895.62020001219	2602.54297829057	2075.73352093725	1444.98169221083	7734.16553707669	3373.70887709556	1542.41241828638	14975.4497011557	9979.39715095474	10717.7521761621	16382.7739908349	9028.41472500437	2579.75145358912	1292.12119821541	2135.44151527269	1789.35406781729	16063.4528702174	1287.39890641158	1630.22196207439	17735.4547084188	4929.27464098718	13304.5213879673	22114.5672640056	2133.91911543825	23547.7768494371	1392.87703448871	12415.3752853998	5509.72812388098	2864.56206114419	1844.10316634418	1615.42289674445	2050.04184719949	2246.29585867955	1585.79933797752	2150.98618286523	4124.50217445455	1866.64223910511	4480.87929997294	9078.61276480993	6663.41889345951	16084.0001480545	9584.18193137783	1987.68420512783	1392.99470188365	17618.5630767795	4309.28261659171	1795.0118863891	1878.277203119	7896.44697254039	1610.41456100677	2026.72408442482	4952.70727443158	3564.22436060301	2077.6139310444	1729.16266069817	16994.2869717673	30838.648497186	1624.66187105716	1695.52650458383	14392.746605064	2792.02368947716	12306.6556632756	4741.72542400182	2305.90589826207	3907.8032026492	1164.3871851871	6509.52962419954	1343.4156952582	4488.85383656878	3988.13212270924	1965.34689618922	1717.02441967018	5102.57115981647	3345.31233198101	33471.2806645173	3670.52588910674	3490.11940054519	2499.22009562769	3739.58633988495	2319.71063120333	2028.00758700067	27344.9455466899	17721.6512219851	11200.5453185141	25000.5604171305	4782.94135374176	12448.8928988741	20704.6242820775	7035.55677100222	1224.27961730292	19126.4013806169	2963.41985839826	2342.44625719583	1677.79620379433	2011.73692128707	16275.8505029116	29627.6067660748	5423.31606281021	32668.5193809051	1716.82679035269	2200.54541437145	15157.2371315445	5541.8004008169	1145.33881236422	969.963624547516	14051.1413779353	1541.91228230291	2526.6985894818	1835.12633617358	922.304424141681	2842.55516412238	4911.18908739043	1629.97896376342	25597.3344653578	1669.38358941849	22278.5350157341	6354.22167227907	11760.3137818402	8010.8101515246	11617.0353743886	19603.4625846614	4823.40398362659	15894.5698698731	1382.47745602759	19083.5074276242	3395.83494014975	1437.89077886629	1667.91863119044	2314.28675275217	1409.05531121343	20620.7184099716	2165.04906760065	16295.0998280751	24837.7106827131	2242.10927711337	26693.5337269743	2070.09622123018	17283.4365813182	3195.67398465686	2207.09990076679	29280.6501130614	4342.85598530544	1480.41842858163	2093.88135156833	4556.07847168628	4045.1059162846	1460.1562227251	5734.20634331134	6023.30929564723	23341.6159179526	24586.6694754764	2059.79983253283	23705.8336671674	2070.34585359927	2583.60840054219	3745.90039348437	13974.3624214484	25552.5479119408	1488.80635611687	2000.51918690984	8360.95852399803	1624.80065959114	24366.758759205	1530.04831573219	27902.4620005268	1403.34304176754	27041.5732807602	4948.60799857592	3469.58305084483	3625.135718617	1254.51634039913	1749.59684591296	8444.11489354515	22347.4927479504	1410.87710306482	9059.995425985	3462.09735626969	1685.09925634044	1460.19222169588	1960.07364609733	31197.4003904685	2138.61182165583	25508.179864723	24857.7216826616	2411.48764358579	2062.71378614797	17298.7286793763	15324.4987354725	10058.9936731442	7328.316458776	12868.89917132	32318.4538497572	1583.92859287241	1550.113416585	13348.7772101631	2052.33759619785	1629.53755199703	24148.278426433	1308.3897477938	1378.03008418971	1707.43963574731	3474.43505969119	2431.10161457191	1653.15402148627	1872.10549046098	1956.45379464651	3990.28229735817	1212.94969776152	4495.44437883081	5474.44082418388	1630.46266061551	3644.86477533683	2502.99372570491	1627.59057353594	1693.87525540415	4110.70936659046	3870.06101582765	1642.89144140967	1566.88638080018	1280.03989779412	5259.84435156508	20240.6352298791	2397.54903436041	4785.14498179566	25117.1166163145	1385.30464061024	17763.2415059577	1591.9299436722	1642.43491103513	20403.4036995808	1771.78129680172	1973.61882317766	1989.60797655528	2998.49756286254	1498.71832503704	4864.03038920564	4787.47084697804	13290.3310283599	3182.20137310446	1480.01341200449	1542.84078175824	4353.05760973272	18591.5745641123	14479.630409455	1675.67519879041	5971.47476884954	20615.434525937	2395.28245586043	22089.0472940312	2432.35887199707	2785.92709464683	9990.3751166148	756.794923008901	1541.42010532285	1433.54745772131	3620.68172876476	8574.44545496218	3111.64459351512	15733.4108086201	14663.2726268225	1407.69745446596	7555.15030236061	5482.08450713056	36678.9227754286	20475.0609416195	21130.2476483558	15523.1156657602	5475.50712797112	1858.4991393895	1314.94642737589	12700.9598708781	11583.5665607441	3966.54050626961	2637.55668587707	2332.65315390556	15100.706140848	9351.65458524885	4833.37508776624	4988.77459488642	6930.08351874918	1931.79755635682	5179.86640252251	5182.93238980864	3426.37264894364	2293.97450477259	7371.03942337332	1314.20600164885	2534.61121333259	1864.98113859161	30192.440399779	11868.2572797256	6173.3767822288	2477.21724345837	18234.211307753	2696.17450295145	21041.9965424215	3116.31100108148	3800.2997221146	15568.1431424805	3044.23838132205	12554.3661690692	1765.58105676739	1551.30694481565	1640.52869195416	2154.20519269305	1390.65135272271	1686.92738011543	3591.62207676855	6894.9776967982	2827.04668648848	16552.3987701031	1923.4960716741	23682.4717281692	7860.52492772353	2276.73473643795	1489.29838534807	1667.49098338159	1765.52525364628	2984.90713703655	21220.3094182963	1564.63660225743	2158.91978185421	19853.0507961164	1970.75560893344	3639.86777176536	6570.11829410141	12724.7063838436	2259.05670409688	4570.78596433901	1462.28237819328	14734.7418129527	25238.7672840209	2163.09576536279	13938.438449012	1850.32282504068	5048.10939589262	3422.38110387334	2947.75539289929	2513.12409975428	8087.82526451337	37112.0909378992	3116.00634120168	4831.45010123161	4077.85424867998	2855.47553789465	6810.57955579951	1943.35474909969	2508.4077725726	13357.4687952115	22138.3641843981	3250.30294512723	12437.4286759609	4015.55322352322	1775.01904678763	1771.10775948904	1817.23797014067	4325.81375089333	5953.27180723766	15629.3573513736	2661.03379290224	1365.14162429544	12003.3062502775	7391.48094112006	15851.5530779859	23914.753616447	1430.24005930148	1547.61728469461	2995.80363016687	1921.84819402845	1599.21664258908	3423.32529465556	18901.916230828	21724.9266548236	3057.03287208131	1106.28834810725	1859.40892741839	6306.80648049159	10696.0777015408	27680.8200880695	5265.78770313132	6406.01196121977	1028.35343147069	2353.42680877663	4746.65211185379	2131.91487012956	25364.5600289464	9419.3979923693	6010.05454887092
hsa-miR-15a-5p	43.6507044618528	78.6717388367648	58.8705197220441	70.3498232532638	68.4935581592787	89.1539156957549	69.6784364248447	44.2607945625964	45.0304191046759	51.5403295752609	85.7389359757069	43.0101875406131	46.5901709059754	84.6147030204425	55.392414166476	36.7850932030924	62.4876429609666	64.1234344123443	52.7938123892113	50.6993743378013	52.7954926104869	57.9606963355649	51.875790567416	96.2139189527472	67.4078528369146	61.1675474165594	47.2790149162505	57.110026738409	71.8139851545467	55.4640505145469	57.8157241978967	59.8235454037925	57.8696727985057	67.0997052697795	79.5412049712025	70.3158980459942	43.9876051004527	94.8208907683064	48.8844048084894	51.7403107404422	75.3720207341083	69.8631879976897	51.3012297755445	48.9708561462298	68.4895189540501	48.7552518043174	38.5851285603803	40.1397066525668	54.2622310056931	39.6575872745617	68.6805910444448	63.3748700480634	66.8373007271528	47.2677672429637	75.2013314269736	49.5195907446593	87.7056140918723	45.9284990788518	52.4156354830486	52.6866980030044	49.1997223802641	58.5642372093928	84.8783612321334	56.7541728708873	43.0034618215636	51.6509265943122	44.9349929930854	64.5126382502422	55.3537225328398	51.2430165775036	52.6014309674309	178.35632379632	167.849932194078	94.07348438497	166.412322989951	93.485413413606	79.7579814828842	83.758159570911	163.395803643336	135.2706570205	174.967224125257	34.5183958968802	77.5288110615733	270.629707115468	131.496781224105	96.1418836567703	109.256789478233	111.564553810993	118.317422876525	112.408694499792	80.5814051803948	35.5224240686139	96.2356791948806	106.41684516319	168.757089401364	90.2056511399975	167.650658861241	170.237582080739	85.3735023480293	164.816956607029	87.907342343218	184.634649916655	115.837197022283	102.788443783531	71.8277014849445	379.978391849041	142.88993221175	87.171506512637	281.128816677694	93.4614032257811	113.826278947737	258.350718773163	141.75380751547	115.484664677442	108.320612692259	127.714566505163	106.270163289379	124.824065014233	129.152876313776	106.181126295701	108.786008276897	89.5386560497923	139.906939222248	162.894206539334	206.615885986232	276.272875852791	144.51232039434	99.7402456837106	29.371174979183	129.280037918417	82.6300825084322	69.0694703275202	144.433965806362	101.095676963387	73.5056637459007	135.02653219321	105.189305867064	310.825250031624	122.657358034871	197.273901874427	152.594216061079	116.375483584466	145.73427327553	61.8365370097842	360.420835187257	230.27365887686	138.917091358169	75.1808258854342	122.751551602846	140.242498031838	74.5586295894774	146.95353044104	128.14590623875	200.813811313057	114.446442470252	111.478537753489	157.642884767848	259.994327717613	123.223267581398	229.827656707996	149.212079131971	127.928275347094	85.9759097470748	93.248514676234	107.251999624679	66.3049960961609	289.113174082818	64.4363730743646	258.423890154536	300.601758357153	107.562752619918	143.906819103036	270.232980723259	108.722359033233	128.29665699281	76.1993942189875	137.05819136164	298.684116338544	128.009321184068	149.78073988402	84.3829255817786	66.8305263770881	139.988212327375	115.046810235867	162.712592285444	161.525084395028	167.470971966197	231.367264645057	150.347141682836	164.560910258271	85.7591978645161	178.727692025846	240.493330487192	114.208211956029	161.668295411614	207.655374899421	87.799683349049	155.595004833344	141.287062596877	280.983709785142	142.152158482438	103.874763436626	57.9253056622211	112.554304632229	295.848374238077	135.982701581118	159.316414136703	280.173068067199	344.067795287617	88.5568132354591	232.258004970158	96.4388560571965	215.857191098665	146.664191337054	138.973178476827	107.574943819711	172.179536225907	432.533301045081	180.896885902005	79.996295234399	83.6889484093525	60.8184630107539	115.12396718211	104.274122469847	116.052342335373	175.157393713606	99.0471030182296	113.536859886455	100.717809090563	117.945959099413	204.505423556055	119.311063860281	184.665885165315	266.871935819325	87.9391741959978	131.916477772003	124.744258751258	80.0203851845312	147.801417517664	76.5760856949079	141.096412786869	47.2999522749545	193.100477694624	111.868041880655	77.5795008289208	175.142319846289	101.246857885221	83.9025523074426	97.2214078939804	104.974531390698	226.611390397419	262.83079958455	121.102459458071	54.105877161559	161.637196896492	219.316477945684	52.3558243605308	521.25710988516	88.2638115898336	82.720589865524	127.094644007356	123.269480897611	70.2225096945529	166.518583666314	298.395239502162	123.701874762537	127.954337053265	201.397813693529	90.1803659500903	100.474873312805	176.537138217709	93.0206684006783	98.648321173733	77.4087783719004	93.918407103518	172.804041938222	88.311552267542	89.2381136375684	121.830060014806	128.302808201913	135.885167691876	124.836742901611	124.668859061917	135.646889608834	380.174973742935	481.745026703717	68.8342804668355	96.4235300203845	292.792026457099	81.1535717683728	111.612879720254	72.3929635187883	100.521429512827	138.939824749605	93.5926484868865	166.616890114738	232.981121029107	123.681578951755	209.415742952092	213.06740182329	141.752228505315	94.2380324401929	223.099123589525	50.013704685875	108.288229353916	123.295837585236	144.294703712366	122.09498616203	128.615821580636	215.090527894088	64.668267162829	151.971406375388	223.117282558841	75.3055853490001	568.918138229495	187.862861294839	112.817092672229	211.588486180707	286.951444976307	111.731688374131	127.423546555507	115.395995632803	248.478653977699	71.8667749143306	126.564118248103	69.3743231447502	83.3780164007476	137.246473097357	97.1585284830858	111.991316974013	100.548137563138	57.6259205729874	149.557657669446	190.492252176818	142.635769351716	110.629251901807	166.429362893236	193.12484829127	161.213841409055	154.577091950243	88.4086478367444	114.8625595744	98.5699495377592	322.064459191324	59.1450096675417	75.8711376339425	106.432626142953	183.450833410571	97.2375083575087	173.593036303241	118.846701866493	113.247075012658	123.859636247931	153.571421387013	146.914518510786	148.437700383623	121.332552765378	163.552162066192	296.143818946417	169.273863722781	81.606798133973	122.777098827351	71.3253423573544	89.5226766040255	83.9158276035504	289.146170241796	114.66163196949	81.3030007732829	156.891443088837	155.228884904114	108.688145651766	111.222282578859	91.6723858857872	94.4176513617314	99.9872286010072	146.821232348015	128.839993398133	73.9936713082579	454.207045673625	126.708551842512	95.5736626494773	148.894328630537	187.103807765391	241.577583411277	85.7746962497489	131.938382472753	112.314098165028	73.5923354074223	109.969244275396	139.993818949839	105.208785233819	98.0728120956506	106.113056475571	190.184716284723	86.8284972766792	82.5854290648802	164.885700057124	166.43842307852	117.828693517694	190.013300580455	123.598221813211	154.288843269497	133.879380752874	105.15870518153	87.4330798696527	142.977980569995	209.702516745285	158.368734811101	146.53679536601	221.56937909032	137.503623793735	133.404544927395	287.426658814236	135.100956696349	280.054716774443	229.832815978374	108.154966540831	155.007321877864	129.312232507888	104.062664330309	150.516432943055	198.397160865875	134.443873352131	106.404850253235	140.615546110416	133.076190077422	228.088393753524	242.263735164774	160.462473997799	204.548677046921	141.497019272379	181.809894038563	269.913013348356	327.833243553333	85.0526858807125	63.4672613237384	75.8206901632527	160.834014429465	125.352890157809	96.4131577303689	156.106039471268	127.105271258588	87.8247246421417	173.620016895722	230.702774900237	84.7771746001729	78.7355581249538	89.1913943706225	171.229440241058	198.284988632671	177.314424464491	188.328401889595	116.52732205324	171.147559548642	115.694000053727	83.006927679924	105.862902457605	92.6158720252839	99.6272244163609	196.79725139014	225.648834754947	127.064697222072	134.531578945917	54.6247203722329	111.162175448896	104.196269467747	85.0258658095488	139.789804381336	91.9503554937093	113.189554823848	98.808793082153	141.075992032169	82.8803794080401	206.55023963957	155.872043082501	256.855481547052	72.8541103987419	105.844499309697	373.455156772777	213.297164246106	129.919919684531	121.512014975045	66.754666064358	174.008379835045	297.905375930325	104.969606733983	185.02669415932	142.744601720237	161.423055668193	143.48133373659	104.62362983292	75.5528131722157	138.381824911157	85.2531825824596	87.9521367400065	290.123597154018	112.864296073596	106.937615940505	95.5512550490991	92.6640633723585	205.610143955627	90.714263964654	96.9494656441724	61.3662857416215	66.2294624190674	88.674113775417	75.2300991623426	119.236781441668	142.501006224058	84.07162969473	120.853639614389	130.43090133494	189.991980029526	73.0038334897724	71.7328858903464	105.738890354398	132.713957240997	188.491450271593	109.060205562779	151.361798022094	89.2511013824936	47.1051954297973	78.3692551194208	92.6933691835278	148.860927304149	171.552957005901	116.932428745556	114.420638176834	105.511578398612	132.86817288615	80.7719118828693	131.68101363892	330.875809437642	275.027282840114	310.001665296193	134.598818180478	170.688818291682	77.7743300077203	136.962734414578	105.419665999445	107.922977221285	214.310748139698	98.4703087213196	102.99417768068	130.105425864274	165.969356246151	98.2285777657126	126.990985653364	360.660417261457	126.554851520682	360.734715487992	80.843224676713	133.909864715417	223.345315466094	161.926976984671	43.1087650612177	147.096851347786	129.418270231013	189.670242167863	121.816301255312	81.0801786688768	111.993916831681	211.221375335751	90.7174462002368	126.993630083072	115.615109449192	130.077166261318	113.296459581981	105.373580600924	145.244046591816	140.121778350563	85.2426308693507	200.993237905281	77.1946049688097	120.66807220266	80.868880779607	453.765437521609	116.858528072227	194.324853501769	95.6888553782052	131.91922259268	112.9004503439	120.843403602031	207.615699577306	96.6033452620765	223.005614233727	92.4568023960751	144.901783679543	102.326810342586	125.562488711882	150.90426842136	129.488388381261	85.9563274208737	160.104620557682	93.7123187518618	129.763565370605	196.811229308367	128.393899793321	424.513189301396	90.202070987251	156.028063969621	104.437195451659	88.34734970948	283.12667202924	105.873593972801	136.042122069365	131.734921906185
hsa-miR-16-5p	310.324024204321	486.002070881651	419.449040485549	428.006238273434	518.832038617014	561.969916972424	408.677421383307	246.445171761262	309.110995226201	321.358670422377	299.366379986525	307.623274864176	254.050365506017	381.988136478473	348.339725056704	257.507963778822	303.321352938613	443.741675704534	259.009761924934	197.829125703278	281.376098238583	335.921923139953	275.77784239296	433.268078853444	682.013673491552	655.630278319364	288.681992732394	288.251553368684	265.086032084724	325.576886633543	174.525002094131	266.132521052442	256.650398531	457.993298029412	362.779277226185	380.718652419659	325.673366362966	320.347173526037	309.358229975127	312.551053285297	338.665709000102	385.566658029274	345.207391271132	477.040904003671	359.546266246773	306.866205731068	380.021079142391	378.983465602702	252.613045419228	203.255703913913	354.530717370037	345.589732920284	371.583215315234	191.179292112984	297.267507771378	285.303916888752	389.878387082667	253.966662990104	425.12256698021	308.64146736017	337.78536518535	306.275010479763	414.552015137823	475.510089125434	377.264952142774	538.887292480993	201.248604954969	433.893292619952	285.88742599368	430.562624025435	319.09737161449	453.875191617076	859.145586532624	967.28123650667	1368.48375079836	852.296845836395	657.029019616922	731.372069612809	543.451592983453	570.360558429277	866.013399511147	542.419016648314	514.085345437412	693.306071120761	1499.63481306738	637.950132787872	503.103114012255	539.758508237154	1543.77839654492	1017.65240533634	1303.25681800798	396.888494634551	670.740264668364	882.629826697603	1302.95849349802	964.111152479656	345.904639256662	1289.093243424	1443.04636170831	878.672491038885	473.988206967564	868.102188226381	692.796244345959	709.403133216991	707.634387443244	461.780941079965	484.18638700559	844.522369813858	1648.995320305	464.570830868471	901.66859433599	981.673755661662	1161.73899497127	846.933348200858	614.330887308098	539.567562410215	879.206476964655	448.76665249146	1524.20071335923	1061.20615649483	765.622775302454	652.978502446042	772.259080811111	671.595316623013	240.217101178998	682.932660035885	1517.51609366621	1083.06715234135	486.714503736464	1102.21288332585	455.994666133383	531.964503807283	955.119733813223	658.514961336634	1136.7984465102	753.34924551631	1025.13375605831	1108.06986785786	639.746851256807	1238.99820343035	387.168962554338	592.998338739848	595.738895571376	815.64122863144	293.199307931723	870.600314686865	890.054783206518	977.669443220047	1314.80887075069	1246.00892545817	1032.5605098452	254.201899442891	1168.63857423445	667.797151088487	699.902176230998	638.591196324891	849.362777694722	788.109059489072	555.636915261482	791.620252944557	851.809423324714	1154.84620105763	848.515811130826	1087.44858049227	447.845524789983	726.330057085649	985.974670150415	766.728357056812	1243.4229555104	1169.99241907924	855.242543088128	618.890502444074	685.669848118525	975.427964656873	458.366876151485	778.912838464602	757.063970819102	922.233137271672	662.403338369746	703.365523508042	570.841701869216	1105.89771151073	1109.86234534325	852.83824114857	845.917181319979	1037.13571102953	898.112244859413	788.652365600954	683.138796566927	704.536405521641	779.321140846304	798.000723158658	653.920369777483	1076.66863728791	1082.52445506582	593.744234634677	1104.62731530805	458.835137489292	1055.5736248125	1029.91656902322	443.805022762965	720.654067699833	491.195687147202	890.267040822523	590.671610945529	595.375405064605	1377.10180901012	1081.83678994358	1006.15486682435	1183.48330169158	678.470348206391	529.547067694352	1208.00212679496	580.842953206676	277.853945306075	848.172606624495	810.10901257722	489.229152986459	813.552578528364	481.981479215808	611.353372699172	998.333668802589	1167.96313681107	868.679488934742	850.628033378377	752.168563351513	956.239226140368	383.622615419563	218.465383589591	429.0725055464	530.001866946871	1678.3639210201	702.3878397093	871.610794293082	577.681782662168	523.356354251268	527.836744533134	750.548776069977	610.653892007258	833.341517746521	320.560698838637	432.993626560292	848.250125561253	459.073354244429	1148.24914855958	440.806856611007	550.604942236076	836.299278049003	915.624819767736	1048.05986219392	677.336378780031	760.596738584904	1144.91196025507	613.238301258724	402.176814804931	604.288049015128	413.214797272231	633.460734379108	689.397254789433	661.471868617025	1012.16218366079	776.990645767632	545.285567113092	703.084607612933	571.655544609104	911.946608334845	775.71655773585	382.692256129857	856.247300437722	942.753420087422	1192.47135630504	846.602898121073	899.504420872216	1065.86707451623	781.61782616844	641.394038723639	1027.67468196697	626.065463840242	439.705047412584	739.043771087584	677.82144574955	1025.99285325976	924.819819197379	1275.68516328608	1725.68984195753	387.269888811692	682.013323729489	1453.13309503201	428.724404103401	1248.82111103994	710.530811860621	599.00264386424	920.790862968901	912.128229305336	708.104136916673	1402.59275075227	373.497468626648	941.567188749152	810.626629080111	457.13405179439	660.584589631126	527.237267284779	660.157434698671	202.404908721694	924.285371385705	1008.84555295935	536.341681288475	1007.63411940299	2146.49566313735	742.208534869761	473.867296854173	336.450430241856	1260.4949765238	1921.49973173831	712.194692738639	428.602147328926	797.545330349797	402.425439837505	773.650388044822	1077.67967978708	548.181500504547	807.773194808698	640.740617056294	1481.96433922345	461.520980656706	697.689662760561	509.834486427287	1239.83743178881	957.489587248328	880.958285779064	748.933783973479	717.904070196301	731.820288312731	716.109489518137	495.315962131314	718.205748488218	796.300620876651	560.036434595972	877.034211067703	589.86311215869	744.413099942325	484.848469872875	738.740610387533	750.137065726988	849.707840073055	985.094058187455	836.182421602835	1922.51478770351	1474.63849180862	572.982905670883	610.383118668749	518.804507571205	767.421398283742	817.645111205874	679.756271377109	1174.53891127451	413.835873874176	953.868175275928	1377.65932070087	553.638565871204	841.073624198669	646.404554991747	621.139770030581	732.64104419766	676.381630271417	1862.55473555574	742.883204087773	1197.93852778329	824.586901953046	735.334327107823	954.47570613455	623.700650231984	949.928024000179	661.409008320828	1308.61665362188	507.108369399667	713.846135554948	759.118459154446	2996.05991259158	989.411308331696	733.401994956492	666.529835086548	707.474729943797	715.976363877486	835.872313177786	356.038432004662	828.47594569405	483.474025272224	888.894014901736	920.282642488069	1218.22452905329	475.844749946332	566.321235620858	744.342182590138	477.277793768584	641.033644068622	1069.18416279559	1103.87665884934	681.283265467911	427.562919587831	627.676928877676	830.552267909896	692.341765029204	636.459097732126	436.657091711755	768.434533544321	641.864205166899	484.681258139002	226.692362002776	422.045996516922	525.762081483936	583.152252521335	745.08719812028	429.021993798821	733.712943281526	1055.15778352082	470.609572064052	553.747233414814	904.213584901434	990.486907944386	961.688213234135	462.198810915242	952.524418578526	671.796324569183	893.176475465368	673.385227936196	826.391994479147	470.31034599513	1068.48608689567	702.685488726898	701.180997683419	689.754962323342	1084.99701715722	1764.68798672429	723.456144947906	955.40942560153	812.821048446148	827.404884202214	659.310171605853	825.053872517069	665.883045879435	994.107080594116	770.758559932255	644.008201604798	1016.46638438425	580.612233068044	952.896569989329	990.062757542765	392.571611387078	805.431492101094	751.251893525428	675.764555953025	798.474173119284	561.899358552704	320.289231663733	758.3830103969	364.292951604324	1004.08287617528	1060.35227616332	1268.34936736388	510.047253293168	591.654971318288	679.884495321317	966.785633589258	781.313095641259	867.148326649556	754.611675569457	658.271585213726	922.553972307924	632.519844306858	336.788848541095	700.812154265606	688.186368128314	759.958977259694	1128.24032452549	515.537437331953	795.652911680968	458.720140750513	1001.9259071323	608.384776087044	1018.21729051108	311.382203184342	409.267401040445	493.270239300395	515.742889152712	581.436812924449	487.892130716939	1211.1181396504	519.702998379912	550.352366870911	504.725054471471	432.559581635478	1224.40145149891	748.195624079257	767.954650477662	436.792321080228	453.469370823988	909.904661203862	984.380174415449	660.719336380221	642.099183804524	786.520493359982	879.228618380583	992.358044498798	516.202339478632	1426.48869101462	1096.78960804505	1418.0767269209	556.155697309213	781.992752902266	1027.79441867091	1125.62667572048	538.428099211159	564.67799940281	377.509741896225	657.410373530747	494.306139556452	1781.36930915605	956.809562892266	515.676902673718	767.993781900019	424.709951243609	1252.77173956094	1006.63264314372	811.542795793387	1219.76708930239	1282.27005446654	792.722145018005	999.110575540255	537.909974254368	924.952774075435	1011.12014418131	449.051441518419	839.708587754314	1146.24926138964	1089.15119010825	685.997033591126	685.06275929688	995.165777211788	749.70376877713	1122.29695225726	658.565292055209	1087.39681436844	830.474928676681	483.919921912545	568.953817740324	810.112520458978	987.759776764619	1753.70320208897	433.366375204605	433.027628093291	679.463418615875	560.853133042698	1144.79457726551	740.166586377348	552.604229293103	728.815624531886	795.857250370875	474.684289534681	1364.20843324139	758.390213438964	1202.5089728018	951.190209753792	873.396310092938	942.681890689592	996.030131964512	964.789578763005	500.219603448319	507.355808992336	1086.18712011303	621.986501177103	812.859574852361	542.527893333104	713.175713625562	579.171694390389	684.579867094933	553.333563499089	580.999099237478	644.437208768584	542.839683360506	656.516114768174	844.653414428777	309.854265887796	470.59405345175	799.744389868698	508.879211966435	758.521607418995	793.270557110512	660.14773923821	766.564841307176	769.102299838374	695.491300402254	558.246802464486	1109.36196010055	663.153370559732	621.924433700552	1228.93728237657	583.271127144709	305.319718864701	690.119340528656	1627.76141998818	1687.2813191416	728.930535175082	867.137365164977	650.438058525604	201.609502797027	924.924073962079
hsa-miR-17-5p	323.326333223019	299.459243338794	549.208622226852	830.112355693717	266.000761520183	245.062327309346	553.270500387842	407.386682740612	208.658141130798	667.973752778699	357.791729061529	294.068773255701	469.765070303346	180.315610112938	526.52149254647	448.404500570982	637.757460540849	580.212881139549	341.134497874872	349.931667129731	514.338510761257	556.98035741454	472.130895985801	420.428493579751	498.619219342411	294.340611174617	499.919838582625	596.177230282857	380.296008692726	464.224163453208	417.510520670317	434.520409310617	505.073073718855	313.882283474021	197.802380521979	512.996677565111	349.064209181351	395.019825960132	589.601835372254	516.111693522307	507.53305193362	364.398331467526	622.819575040104	432.613436435489	653.360514194806	561.39899904696	273.271985896678	195.977808049633	559.73991939166	376.771195563911	333.736784374762	352.225677382932	276.461353911468	373.721652414158	314.549554828224	544.675964594257	474.144790285013	414.068418850194	171.350092731206	202.292200891435	563.779916977195	574.16776375107	416.704660003343	330.808653607504	349.354781433749	381.889041808419	299.925317722127	304.785061491416	557.310438738439	260.812470604589	216.848772608973	645.734995971687	1084.97522265627	399.878652951932	238.231761186742	404.952906916023	291.024729327201	423.993744457017	429.632304130234	486.533736693183	891.43083526512	378.380527378776	601.218645441119	807.841795141429	530.261896212003	2588.51636110657	927.862901221967	517.364075525637	386.895301887457	404.170339724453	422.618101388891	165.429524627339	391.83492770485	1524.11222701796	727.974515866366	386.254504671892	369.340075618173	739.840268726936	460.63101836039	230.352309283677	542.343589266662	830.351364668437	609.593185522426	624.213868176881	592.060127796832	1563.28369729155	578.310922391122	261.239197148647	646.163307951192	446.869036792595	278.330456906132	142.092477284757	329.2586922328	377.962701603407	336.175664919304	741.731300211319	390.028854463013	505.935953184679	971.87724792036	319.488998263836	562.533646395001	443.353701236868	425.179393253439	766.441834255941	1599.95063111384	782.783881687534	505.806387991988	316.825864084384	138.625689017798	518.233850822543	391.222941741093	268.891853509687	538.400733456806	363.010723566721	432.145656727898	729.196175022439	356.036847643105	901.119508980584	452.353101454631	918.349107353981	396.111322735663	622.340997204461	566.201137409913	571.697671868406	1172.46719426552	714.640585230955	1038.89680778554	226.580373936984	476.56488299163	307.123764022835	248.903069874505	101.829124795252	838.879928307044	1060.5746762733	298.366775885346	255.655451969098	492.031672767009	738.539834481802	664.266538231722	515.578875357108	487.719735434334	495.86407509417	239.472133044421	357.348660775787	716.158218446454	368.274518652666	1036.66061023147	372.766139736578	731.65864765166	891.689634467927	426.017548795764	607.362491565226	1915.28725912295	518.949957093412	447.279619114825	434.644412305421	481.679730856394	808.300309364055	628.254393269072	546.585066521531	484.47140442865	257.128617676212	441.156150020799	317.863174539508	426.866423972606	238.136039350002	304.03415176402	848.063964147822	590.777296268662	910.185694708072	338.68592663968	874.679271202618	525.837224600352	380.995433012119	408.409340791177	759.930483724107	596.197598822214	707.461877907127	704.089088610469	1049.44201710573	693.330552232205	418.625181680412	477.657880960622	395.45296750422	837.859069733228	998.34858359902	451.882843421061	735.409167064959	1056.83115476268	461.86362183012	1211.37906345925	369.133898840243	2485.36609499322	606.847846025265	305.563695491583	390.300389414427	848.113648394419	1065.46932943558	671.625868220221	375.371326534445	572.286190779162	453.054548640675	321.395789545053	469.407021075769	365.52323419672	494.415924903592	772.325952057895	232.366269534188	723.615653537809	479.905991702816	377.004688142023	455.835952783376	525.318608047936	683.206793304071	354.259819519789	505.112157682882	692.720102153286	373.596156913933	451.183023435813	671.645595358834	473.648821068088	280.252515613973	1153.6735341644	411.514280980527	412.69151310032	542.569276142263	613.834660644069	432.248948337022	317.948298408074	507.790142738001	841.663936653934	903.533265746987	342.812936649618	349.147602252856	281.488623572521	775.102728531861	508.054026107129	1061.73102388165	290.722104652103	384.98262773142	602.733026389755	367.177271748111	549.111856109893	700.133624230908	998.003214342353	343.174495242656	804.723785587874	589.381641764873	620.383231507016	560.183262007796	650.666253701358	173.136398791246	585.303920732688	409.558554024144	554.378766773335	591.814726898007	286.892391665724	598.596274870531	434.606333038366	386.034188822868	567.400877992753	389.011470581056	249.328718586224	459.459879127147	1000.18392413131	949.808663822672	363.390773445437	786.322929289427	1020.86649126939	326.964977583614	321.160598609052	460.400338281979	348.146841693139	494.039695909504	428.142452925114	541.229959122136	527.90643247049	195.037458561057	793.645181899881	314.147085304189	595.487521932144	641.113256325372	742.657241216791	537.372521801822	340.252942578476	511.024291786487	664.454826496643	382.414038104146	436.846969185447	418.052635623705	259.669560284399	915.984112252462	645.109902680774	479.197324498896	276.327072844259	448.091669182304	416.273815972144	525.473614492553	922.405677278104	587.130380824225	810.469792501995	653.27842114451	1669.9819022817	168.658218029205	838.427024551714	404.902114672644	294.319571117487	557.053494786229	247.676303853803	488.041423037077	428.091738722137	491.026267469124	997.638814076978	643.782819587774	445.375238635909	418.707295011474	817.947664030718	715.146444369404	689.552307013769	464.607949556047	349.56811150874	288.085848163579	213.176471131227	678.023199650404	393.191683922338	505.51106455721	328.415734457206	464.14714820527	456.22823177302	582.99004896765	422.118403956759	681.683629049641	545.484664177093	159.759727883425	708.303359548021	392.255151579614	743.07522315727	287.137100831915	719.300109388674	866.934991537555	294.788698190273	297.575883059149	716.207629693252	354.672909650048	338.822416189358	1188.03172439415	383.508326122508	753.769691544175	401.117743988378	610.536462539911	461.538738735223	638.253815861437	401.338625882397	575.904999020388	428.981461948753	712.650671597835	1011.23389060054	367.210188918398	1183.8437225485	400.901355830505	408.286758068925	680.583586300733	729.575169773737	375.456054023454	188.82034087491	423.95604324645	286.069824360184	463.372031326961	295.158982926105	699.74909210924	273.734754900572	481.42363812043	946.748934713954	753.53474497454	502.590735781512	366.790680865051	829.374661650639	319.513152126609	440.063784813823	317.444671951012	585.695037386314	681.36879361438	713.09872772763	469.118184858499	263.428701142776	629.082119274092	468.29280869658	387.922861944892	437.97121640323	384.084443691333	540.559952667528	572.310364860282	959.8959971088	322.799973475617	759.946675677891	703.432373558414	654.708576702947	871.904748367966	299.096041879875	370.913999210843	354.162679474865	564.70009369483	397.657518797946	425.254077723965	673.500483211323	309.177040082871	450.888533278587	760.353700471221	457.076351583014	852.434765416024	247.385617524038	638.486166020892	780.67351263731	1014.8970372523	314.949665511152	241.189540547294	380.301687136593	528.962324925298	739.970664486029	251.683219823	911.157276021865	681.763191413729	516.669669485094	582.060020143757	658.993704112263	467.816663959888	397.315283495086	652.205228237984	373.03835391495	870.633017682043	920.14652069628	894.613683691494	472.761403299038	370.861037578269	536.249677688984	320.335998038616	244.940289341806	379.988992096555	457.649723482873	655.626769081589	777.72093844572	412.67734883552	637.191874115095	286.218395501072	496.696184625659	754.409363375127	467.965397877436	339.472651371403	396.229767169022	573.62936145177	428.360063586533	1591.64034022898	307.083901858393	1294.42841112492	331.583810166814	1007.99761232973	358.528146014305	629.462123530557	803.818352200029	520.755080601545	386.526128241143	291.135656082734	682.070619560106	636.209210107614	397.294280918106	504.395021630725	396.941484931213	719.299816969839	600.809888267366	364.854813303324	473.657731645909	323.653020031037	467.553038095638	271.579000613561	571.334706396583	624.606702536022	422.80021760878	312.4054886978	370.204712109057	595.250465227773	525.321441783703	352.314447499023	405.421742630168	341.296172914462	273.07093072588	585.825049893996	375.389349301838	513.390690104678	540.024781412006	290.808050078411	344.309560040813	463.150940170763	263.489358516814	352.950547719695	516.896957093111	211.469340886608	135.798261698808	508.11391815333	390.414179707516	608.337010612923	318.03469288583	310.109490931763	569.90844210363	645.42706133944	890.31675796536	369.305099148399	1171.87655190139	474.678915831156	340.18663396385	669.908358107584	399.910675101956	615.193633177382	814.511055130509	788.298157144034	833.678522333852	492.720580435337	682.734912874433	279.621097686205	699.147609694782	455.970204998716	366.6192393143	732.471528123238	478.622673231157	297.810493499277	390.864592256534	375.326695621417	446.237296923208	314.694910676127	902.41532596962	424.583763342054	871.19406763802	338.591795364451	813.419332918231	736.946703129551	320.657304703922	226.071418805535	430.628137888285	496.441424416927	451.531946342241	213.655006711985	297.749605751726	310.784647417321	626.776011912402	346.382674465082	519.764532922369	492.100123666095	368.077852766785	331.627038124453	517.742268022898	488.638442147142	600.721351707588	575.268248638953	623.802356264139	467.220119552386	277.009000577873	296.415664092588	873.561149647641	533.700098813811	989.467190589791	663.19688870343	319.060640966095	527.525885764266	360.002481426749	578.701690344905	311.463511016273	618.822594068157	263.130913364429	362.246102016428	312.326367243182	482.629348434686	502.515087778378	563.786633721554	356.683449658185	472.056521006299	338.152048040278	283.555236198173	342.915739832897	369.41727803327	225.234873697156	655.23269726683	561.439966825033	301.426980239736	312.105784449482	1193.48189705181	454.042433360961	322.976391517502	751.579153229762
hsa-miR-17-3p	136.56478794152	197.878395994935	208.082422786658	328.252895091035	120.369065763041	98.8770854620597	294.461674813493	161.94967103421	142.504206293029	327.414806321024	166.586789192977	84.87426443474	182.77794398209	90.4856191012261	212.976158842154	277.396183957776	181.147863003927	194.705871553188	104.068537117557	156.076754952684	232.06521645319	187.81775350094	221.915681775693	229.918470950251	178.430987772309	302.549869492187	207.848360687628	313.637094376266	145.328381066285	163.305187783945	178.786533077811	173.347978913518	332.265261070154	97.5672931027509	129.91155881291	168.385808183086	119.712774478821	165.126844102744	308.454724633989	231.090286032362	231.826835596607	151.0399207721	254.767529422091	227.089161808516	315.444256876496	214.541839180893	147.622801365835	99.1856819078135	205.62395188091	185.410898856541	190.032654420366	172.760134617811	112.201887337287	200.817935501097	182.552379779088	283.317114796094	207.976040515858	141.277560460649	133.808223361213	104.429255260292	135.531046195934	275.56949802419	191.528295690489	153.223094819337	164.373276566142	163.751822335298	132.86201667617	146.72629817303	255.974147149067	145.081303494143	156.007839419445	193.081385937107	172.648129803313	203.225924326393	169.728610486749	177.281939717749	143.428341838871	209.883585207872	531.514430018634	148.614889373176	175.079722253239	262.141325076037	170.394925939115	221.041447495476	274.94840551628	501.800954908201	201.537073365346	216.594267460649	200.067146928497	279.43803006939	268.637523751048	111.095648065836	189.531540863476	321.343432887924	353.847278564907	211.172473608783	511.767233878629	245.200416890641	155.395492201514	134.294617363172	176.991394247815	102.019104734219	204.783736941275	216.257911380953	153.125409962156	947.198324600414	240.619420490149	184.151064491992	179.026859294519	126.948341656358	172.78319154807	176.2672658889	159.221709178617	127.677454511361	152.404811718104	216.045838073839	137.786115225436	190.09113514427	285.74302271703	173.681632005254	216.925442303946	275.070242101268	235.299657697154	370.339823128929	795.029764922718	545.585931924024	205.782200437163	148.594227036755	84.717203806113	243.602732466084	154.235193593361	231.833071985283	212.877049557465	292.628955693937	283.826732769701	283.906844918379	216.454291391033	305.287971715169	204.396553932664	142.180160074724	808.839593482267	194.295206174931	174.286776220457	277.486404686552	537.967121666043	148.90988911513	339.540427198596	141.052268175229	158.017145497344	127.577261755955	228.989686793594	215.460444460976	144.44314210557	238.558133779219	148.512459823644	109.973283118598	137.561649007747	224.005467391312	237.204053821424	122.480054034356	193.775589257389	455.795014480108	156.826311605476	117.67339584236	246.070846304433	165.277926686962	299.486197577663	188.58181559256	202.682837729221	252.604890940549	175.592454181657	229.243633529916	391.550367034285	193.347311974923	241.06303733467	197.37758001487	286.483086110625	283.921165208371	322.121998035394	201.788519479939	256.13435300688	116.261542503847	166.679636027088	155.718952278086	186.293121057956	136.11030393629	167.833403060839	277.03754150705	189.981765321247	219.359437133253	127.757928170878	185.244956199298	220.581229606995	159.896513259422	138.955573839987	225.571829409486	191.635522292231	267.377398233017	162.793206743967	277.983452599672	311.998495894163	187.597081803212	321.157867226998	185.560987045432	249.113228200287	299.993228401797	191.421232606212	182.953641566214	309.35347051569	155.508130704687	319.693677372611	171.838251097806	492.186047700776	188.863502949236	578.285633362727	246.150097575764	194.707012913741	709.890748400865	209.340662980785	211.013981536185	175.56585143628	168.251970757678	164.139273720379	234.743433868133	225.460355057447	75.6741344219032	361.602416956106	271.604829476145	1176.83647198477	218.603443208693	520.279517766852	288.833028309998	175.374397614436	168.778007989039	173.019274386331	155.525109448656	182.714234297452	139.425321727288	214.892064877334	283.236375497674	634.967746137059	142.892155973255	202.945867132069	246.648765365587	161.688274280299	519.532793775872	251.815397787807	278.785628195645	120.769058205149	143.94668076286	317.943735416814	258.964966857289	175.5395117335	221.880027696173	557.065310009791	215.681247209999	213.526906604555	529.502818578191	142.25382973685	142.854444390117	241.955263321782	180.910773482779	189.605239747008	266.397310622486	905.100694504394	149.433626196703	190.773149982758	906.491039354304	278.478277643874	179.853012776128	380.37695438025	187.416231529394	252.629041546886	138.837952791735	182.083180719816	264.769499527884	272.901290624423	89.864472774489	184.948584029915	203.452070967157	243.423492500518	220.737604569824	154.951950319837	215.445933467149	227.9010192453	577.553488340854	171.977410591822	218.032278575228	674.849622091142	150.776922067402	154.417648890192	202.513615689615	231.527095353551	164.324724389603	311.675638331515	253.990377797537	401.134648729231	155.202802928136	191.45297562838	226.434753701561	250.716357194389	340.635213917866	727.695800754195	207.052157972624	206.675813739591	189.535282224957	249.800845701706	146.967167703325	169.592146869044	171.953027595033	274.821165796288	212.767874027935	196.115365211717	103.728794421393	338.724023247673	801.832057019807	227.587710397255	761.169502161734	325.721901988711	274.078753139268	238.067181128384	470.068601091402	299.261284839236	82.1663744855369	329.919673782088	199.24189230371	175.964978254373	311.960881914387	183.620323569755	134.068122940283	170.460527824681	244.956205112654	376.252477583849	248.159545867843	268.360089916263	194.562938104938	230.821725827711	1103.04889883724	329.449928089474	284.283389882034	186.802447969577	381.315064210415	214.636828382426	790.051442946598	221.294919400697	222.556475468886	176.788523509285	232.531313607935	145.804046613696	234.062608343791	146.778052272634	314.389795853217	325.917930909644	155.794618025384	232.836448642275	168.898945818738	333.727008925512	144.167740760566	97.5869913658131	287.093835052815	156.158870857384	158.57124386867	367.91679629338	156.920592063616	220.240746763129	215.382682562937	246.620148663851	489.229762195419	242.109200234628	205.596212885179	233.883666829961	111.394990102964	269.62739735735	200.430506424092	207.205769105238	326.803698817636	257.74544576131	161.295799914445	222.028847148539	218.570432161939	68.3302038596608	145.349902220005	291.24634776987	204.206038701041	155.576264653773	361.879314435895	239.439967052406	163.533445952114	178.029119350454	217.929044355573	174.979617330457	191.996245591195	444.272981428102	222.876492269815	202.192020916595	264.368424369311	177.026629264884	137.164547395565	243.967266972293	439.147257925784	273.685452839116	239.177631406768	269.244623739938	301.09453683866	129.743889913319	309.856825109467	167.40436990476	539.42430767743	674.864829288287	595.343282655879	227.045265066043	94.5683893891836	272.111452873573	553.765829145101	276.775347838344	140.54238186217	315.021008396475	178.467958241486	133.257523638542	197.909058567046	210.791661300223	223.523389453986	201.663143314115	226.738712848075	288.459353028336	131.075203076643	162.829343994271	528.200907321009	225.387699901039	173.218613526146	100.044654928458	148.309137053761	233.771087477555	198.329520689639	165.010828139462	151.309598547654	204.587235980332	128.591235924944	131.074474952914	151.214590734774	384.126819819063	187.429093646744	243.689709837402	210.736497094691	160.194202512352	176.602626065322	146.905623571749	352.674297353737	569.411670051692	204.429558302752	187.825788647089	237.828522928127	239.869318918671	139.213616442542	870.415793725678	336.981095821425	591.481732640824	248.142244663544	194.485635400391	101.915483348479	582.894761782843	207.404908711755	440.983990697752	141.879311255494	264.224383598319	212.445955035746	285.52520461073	258.032447273963	211.372321457484	250.348418422099	221.334208576563	286.470309072034	158.439306654725	219.285912334444	231.275989214211	592.333061643113	211.66307734233	135.449707684123	1118.22616186908	161.1219284005	206.612794448845	409.424897278305	323.95774491773	209.510738739253	630.721708294778	206.461451362244	615.606303655176	256.945447384263	457.320147972508	497.035571191304	189.661647186166	272.894004623182	210.720404066831	121.959392279746	361.96003561515	688.231133659861	618.044178068756	175.078190870595	183.721062548372	320.286367141839	208.757666473798	200.895351295485	200.39253578474	226.856916780882	110.916334877457	232.558578632549	305.956130334938	142.86522074485	203.32615574625	151.483587349155	181.279867341266	277.908083566374	443.143058250132	230.587295863712	244.374444423595	127.776956322131	191.082974795475	171.49492722958	240.832105190745	234.850402500193	134.318708777166	171.280477402625	177.08404112344	183.412362015418	127.717492746464	185.166379750472	426.13354532508	142.661740111859	142.293088798985	197.923650526615	197.57259428986	255.454608509314	1081.16413173957	297.577824147566	274.037102201919	274.868979800019	233.618335688154	170.154914104042	258.211161973625	184.411649868866	206.450494428809	270.567119628003	246.588963463254	160.679458504299	581.285257091737	596.103477539716	222.703635240326	260.78214709188	194.605085644009	558.923677599771	1557.45221753797	207.911824886584	392.128464653692	182.727170281606	181.282022761889	174.668535040573	312.206795167949	225.036324595875	799.719141833148	57.535624162493	216.795510128656	156.211357829648	475.215156442335	197.068154834445	243.305876336784	177.586934527034	139.252230888454	121.572461355304	293.224759842674	199.197518035618	227.798329513608	213.196240986898	241.959395868546	251.105583493171	216.14574243679	125.323089051984	484.680059414419	146.205350325178	346.015688232865	286.995155743268	93.0678489575249	209.373304116838	457.374610084853	883.808020096386	208.364488987384	358.931297522845	154.665169419713	167.176858660378	123.875314381235	237.67457607992	262.251379830084	233.243784794106	334.951820023731	198.331857541463	132.743178527301	511.417699760383	151.273126620093	184.056610476196	108.012005723752	259.00934620937	235.357577086433	144.223311682545	186.017393462553	236.184175425747	250.688989983059	230.978878294393	447.637752532109
hsa-miR-18a-5p	1.83468036067882	3.33113023086765	7.21251395233831	4.69077089892723	5.53802186796855	2.99307334529802	3.41228005414622	3.01893657951418	0.618924330342915	3.03391391467379	3.2565502017082	3.4145112272573	6.42013400508894	1.41936109202487	0.709643147202338	1.9866544181095	13.0660926652678	5.28763947525528	7.52331394336468	3.97594772994262	1.68521170363676	3.23344264483283	2.61207401818725	4.57882175316887	3.96431079439007	5.10015940015477	9.47744352699112	4.30336585672359	3.09453724926376	5.13347751905214	2.16234542362689	3.69093705571903	2.99494885703716	2.5097205691374	1.63235706572548	3.4296888663581	2.67463776396922	7.22158640317402	2.80674401282752	3.31935829447055	3.81061778272774	8.58631451178228	2.77941476751334	6.82831697734991	3.59016299691158	1.88647261822118	2.88389910685696	1.57662577949672	2.08473879332587	4.95787198260362	4.79510805518826	7.48749819315278	4.53433473609888	3.2355654909473	6.11839084738883	2.08790545965467	8.92157853137284	3.96939336017197	2.28434138863171	5.65453686633808	1.64926682557508	3.83598659125358	8.1926472290921	2.06119123707883	1.87548018863733	6.20654805337696	1.94651957439486	5.67421494779665	1.78407122081216	2.39537935689311	3.76222330652347	2.31072116550772	8.68114487197011	9.41618977999743	3.31030149628986	7.92177721765317	4.47241925955332	4.25850838817613	3.74918070583894	8.79358783231125	7.67664505384454	4.29984010016836	4.77489992617111	8.93049502552987	10.4675172349286	58.1610175447199	15.3816200902395	6.45500682242428	21.2653781318685	6.89065581355347	2.6028920410789	2.43519073396989	2.93919521147147	12.9873526037917	4.52952810827102	5.21907270285744	3.25730326827019	8.56314124885615	7.66299443288347	3.30821459492567	10.2734915716042	18.340495276361	7.33086178188998	5.48337372029502	1.88058492295492	13.9092346848789	7.38705249697371	9.91866971932576	8.13604583298013	3.7692948729142	5.56226774583187	9.29575058307574	13.85525899798	2.51639376036445	1.36795631332229	6.39506987206929	1.75879581036493	4.0194732127584	6.0138977092739	9.00858142222357	5.78985505098345	7.78532091173894	4.51560255631159	10.0988215108693	14.016856615883	1.21255154341065	9.15466777110734	2.42786945791406	1.6457327554785	7.4716834874808	4.21526596887383	1.61774019371029	13.787722999411	1.65465269154103	2.09670024527671	7.18290844325073	4.85479704367962	11.2686310895643	9.8026017973046	5.90602837587977	4.29900652209549	10.1171833565502	10.8355864047329	7.50371303195841	5.74713134378545	11.7507239943462	6.84111588679948	1.22192873878399	6.09835070909031	2.18611574837263	6.69101280974872	6.29521911439217	10.2168344652348	13.2847418100246	3.28603218632879	5.07187417531725	4.76462804841511	7.3059251796539	7.8706232271651	10.7231245305179	14.40474588177	4.38797245908884	2.4658000966063	7.77170503353592	6.79430147028312	6.68722199361931	2.15834489791372	5.79670196512844	11.5038712079068	12.6022660854352	5.53990031880162	8.89576947574508	27.7588014053634	1.83937387614825	2.86475679844762	9.00556843586882	2.91407180461547	10.9672558775223	7.47075201376476	11.700525877845	1.98247950362867	2.56529698188418	6.43531374972732	3.39926888094388	5.21781510994722	7.30370571505701	4.71344962486989	7.43412119117004	5.34948354824612	9.29518340775717	1.74147093192783	12.427454455848	5.48789858393902	6.04514983282173	5.66094041272467	8.6267181144776	9.40370020283028	5.14238848800617	5.67839245988452	12.3966215585754	5.80913958103219	3.20166488578341	1.88460020195431	4.06043513742825	12.6623154848065	12.9628924321357	12.7476687570417	14.8743175130332	21.78338464008	3.45260829649959	13.2644855289685	3.42127056506722	10.0071827758563	12.8635021694024	5.05572965633193	4.46727117934971	7.98584933754562	10.2406584854791	18.7204404684103	3.37161267471342	12.3744050252401	2.03278902650838	9.10436853086288	1.7806504986719	4.00620755358613	22.8280246773467	10.3511001833124	3.55623890681405	0.849408552177832	4.07241204398005	4.66473854527439	6.66742699044885	7.81707120520485	10.4371478650792	4.3580032800233	3.24410583405583	5.10379885274141	2.34290722694643	3.88024747096611	5.61976436855644	2.35877278321566	10.9625080904863	3.93582814021083	1.86673700885106	4.11248212873929	4.78955803397942	2.83083896874859	2.03872834556857	1.79616246213248	7.79033952205228	11.1728487605452	6.70878008711415	9.47720785805615	3.4812630776027	2.06527298901138	13.2146278065274	2.80727741920335	7.426106172538	1.05465224256896	2.00537635146368	12.0339137389268	7.08508584827641	11.5864889647372	6.00974343446257	4.45054178236324	3.58863512495294	4.69781333463542	3.32229599715448	4.95275361280556	6.77424690620583	10.7245899769264	1.84461197211283	4.98942688760708	1.19620900238701	6.47906876396945	5.89184534320849	5.83819475734115	12.2255776527664	4.32248408644956	2.8721551036567	4.36961201232655	8.14249826846174	6.03693071912053	11.010095235669	54.7628609285543	9.02929111015904	5.76084921289882	2.82968982538172	7.42827348963738	5.76906669187991	3.74232255446802	2.49267809655544	8.0987838267622	7.90685035221991	8.77020452715301	9.45673497783135	10.6918697222746	4.93629438810314	14.2640096769642	4.58615407527613	3.44509121278049	12.4298453480328	14.2670305164709	4.96859375502851	4.48395694205325	2.16810374247974	11.6840286310383	2.32823328315186	11.5404274725411	5.5291837991135	1.01482867335335	8.38361055571771	13.0476679427448	10.0575951636126	1.00019658575873	2.57617092298301	4.85563055507397	5.65500302709709	7.34413767898003	7.92875476111155	7.73154136496827	10.8198617680567	22.5208590165714	3.08580423886395	5.02377375906736	6.6663944559026	4.48021031099539	10.7222330233536	8.53733259574526	0.39903354780387	6.69861052356469	11.2497716779893	8.57270038269016	3.63330010427614	4.89848991450869	2.8432228214492	4.31104629148612	7.32348735658341	6.99646438209535	5.30352782625813	6.34957532900497	5.19071078935755	4.99629149818062	3.51691483226769	1.83198803493308	1.72431907340707	3.32739868259849	13.9394993891019	6.55671045507259	6.9443917927848	4.26160351967732	17.2044640776557	6.7699338920382	4.12355460646638	5.0425288973253	7.83014739178532	3.01295382028009	6.87884459304647	6.17301468544786	2.34633222394792	1.23507601978942	9.39812521087305	5.17582481094187	8.65590090213355	4.86198709006488	6.1532442072992	3.39052696421875	3.46036531140742	4.9387299517051	2.31671626480501	10.213312566457	3.97201516020724	3.42259768906904	3.12049043365832	8.52331518121504	6.14223907850682	18.2011849147795	3.77805461556379	9.60167204353549	4.29476415293909	3.03388887136799	6.99429861095924	15.134919932574	4.02313759128212	2.04245962881173	2.89885078230051	3.20050991006996	5.1628059548403	2.28688155121182	4.0639961263181	6.45106278872707	9.48614514551478	9.39901775297973	7.65992712416497	3.63259993675716	3.00070706926051	10.0822873661913	13.3494330274459	10.1422688525997	2.46290004211265	8.81231821449795	16.4744333198035	14.4302464275961	3.55687261791837	4.2058836862055	19.1003339444366	12.385825342316	2.45996834942396	1.55791842199921	3.94388902963706	4.36651129636291	5.5035925425841	7.16139545094633	4.13511698679663	6.45921960197358	12.3317089576614	4.72982794973961	20.3701544088826	10.8617653345821	4.56094321624402	8.58522113635311	4.97435470881528	11.3785522731778	7.20243534129029	12.9652240197466	2.00138662236684	5.10712445703925	10.9130421111571	7.8208711306815	7.8287471460174	26.0214244009947	2.82780242326712	15.2620913375013	15.1696540314348	2.59781848166426	4.10550963356919	3.5152730817233	3.28985554489492	5.69740893506259	5.07792672490135	21.573699326769	10.7516614343301	3.75913012325966	8.02037711569086	23.0262804235834	25.5995180821776	7.44265558919925	6.22787138109784	2.6150501796242	6.08413389872186	9.43726844391657	8.23981736674604	4.27718472654089	10.3914116139582	4.65397514289982	2.96157396832181	2.65074734902412	10.1406029151791	4.737008525378	13.4722878252901	4.68609156751373	5.04337248000647	10.3333781485863	6.31133275367665	13.5368524114444	13.9780507734081	4.57079096820548	3.11856300825505	6.17169145641118	3.18268417751096	5.98426389345454	42.249851598687	5.71142614534738	13.7314480052538	5.63192681571712	11.8703345290296	3.36316651786187	12.2231676641655	10.5168445713234	15.0390739045923	3.33035728507547	5.87778439022462	3.62317698207443	8.86037417020902	4.20841965175991	12.819017961311	7.19637412565717	7.36217264945139	0.575734506357154	3.08400858499436	4.15272107409132	1.80780494331546	8.38552171321576	7.3691316024773	8.09701269932482	3.09287910556228	6.56600103831351	5.25313732134292	5.86921294456624	7.05105552582748	8.73317451806366	14.4181692090102	4.59553070142415	9.42974185921465	4.82628683030379	5.93593526651096	3.05206547247962	6.59063556307795	5.33798867074736	4.63485362531584	4.67094826142909	4.56469261793041	1.08076241379704	4.75421400684442	6.73134985052048	5.52825964816862	4.50650046016728	11.8285788285863	2.64016358407362	4.348111281409	11.9627565356926	3.44361097821082	4.07650842559961	8.5416281143845	9.60942953920504	4.45943632486091	23.7814218227074	2.05955590864195	1.83882242165036	8.24838177544112	13.1490321490127	3.51846914794723	4.51814407020603	8.33315116416373	21.0949016827542	9.11208030104278	12.5015428031858	3.36775852511502	11.0824710542092	4.27556344481266	3.27426751595274	5.17308636229058	6.53215549740253	3.31631521187353	5.57879212121782	5.4844418029671	6.30805887669589	12.2685824269707	19.1740283420654	2.57907821516088	5.3658060795639	3.62890571785805	6.46597913484709	7.22518212499811	3.50929794382449	0.216149021507828	4.18847743541798	12.5707918069617	4.96730390894789	9.69922888275455	5.00906853800731	11.6241643095998	15.5593022258803	4.91872555176205	3.20785915687124	5.99290438254403	2.71794393989497	3.65738838722594	4.02319478087007	8.29907080763422	13.2033248152709	9.59084057385776	8.37640345678456	6.17963565703097	5.25794339669316	6.66681211364073	8.70806702281318	6.87114376499754	9.91585126843978	4.32259530827285	7.16025260628798	4.11370834706382	3.01200931557795	4.15014135393649	7.60029250277239	4.78783879238641	1.50618930756715	9.29644850491173	5.40226758914365	8.52412942344039	7.35901456269911	6.5233043401065	1.97103807596157	16.4989038877818	2.71767824940334	7.68838735644727	5.81701808920376	5.78893480608251	2.3865764512593	6.40469103871731	15.1527373322417	5.12701300485854	6.11057742148972	10.4298460271022	1.94897507990173	1.94843994647596	4.49711900292401
hsa-miR-19a-3p	6.47433690009434	10.7539470622651	19.5132464478548	29.2078620111565	6.99827725951083	5.22156131402565	19.2000451960774	12.0720182760932	4.96732024419256	12.1290246056578	13.8931882562686	3.4543217271526	16.4482742767852	7.45281050503204	23.8230462795245	13.91859724339	33.979791719268	16.9048873951351	14.0281185965814	15.9057118048078	22.5493706728387	24.6556833387071	13.4350034772632	29.36546234199	14.868442356027	11.3666073117124	24.4666811330307	15.7198807549813	20.8666749296364	14.3820115189616	17.1282982160114	18.2954615635115	12.1354349514194	16.2719157344183	4.63776025958189	21.6463520548968	15.1211578221396	19.4494979982981	17.8685010121939	13.2233364915963	19.0845033725331	10.0570089436767	17.52188612724	14.0619149832292	19.8383010986452	16.7742591499045	8.18892051092212	1.55567376599866	26.9309415325333	11.8961162979693	21.6057753841971	22.1026538640907	4.59220926536762	6.47411489489561	14.8240809573945	15.5769749845808	32.3709740869774	18.0197877069694	7.74539584507903	6.56248824172337	17.8375339094799	25.9416680265617	22.7411150824696	10.9083351930655	12.5285323201316	12.062959762803	4.87440810828384	12.0532000349342	17.2459354225302	5.46401016099622	10.0402732400857	20.3578684831683	28.4673890239527	20.6837511433886	24.9898652688205	26.9613599794527	14.647461376741	21.2151881099175	10.9109924303293	36.6884358489953	39.543027136578	20.2924725650846	16.2591974733653	11.1301168531485	19.7905038661455	102.070330591508	49.2486520903627	19.2834732964157	26.3409459132567	16.5711668935647	97.2936580846038	8.35412093167668	13.7413312159158	104.028767815205	36.7054567483606	15.5566205809799	15.2263244532444	41.7393135813782	13.1689041436994	4.4115201455656	18.174336145479	48.9552597323001	24.4450929440456	15.0000338349487	27.7257559773501	62.7360743745487	36.3112205198952	10.1824481030975	52.2070162494629	24.765824492554	8.39952253452753	20.4181565070747	57.8339825364503	26.7630567438914	8.93429749355227	43.6122046532318	8.96075246601777	16.2529044573188	100.013396622882	17.0657821317513	24.7885656375913	12.371717356778	10.8607906708385	27.9533690222609	46.4884244434032	13.4291853415488	12.7687948138279	8.17887940658784	10.4065497569293	15.0075271293621	9.30649278786824	5.82343497689089	40.4781985430957	19.165899061361	73.9964809054451	34.7736994263253	25.184443680603	92.4753597120183	19.8473442354394	51.5819086082426	17.0441042419273	33.3936170498766	18.7043274425041	28.0282437415308	29.7293236399005	43.6510589867467	35.5787297683787	16.2369108489223	18.3424037063687	41.2373247771931	22.0827454018027	10.7740641747743	35.2931601217072	57.4060168302867	23.2945902339506	19.8348170228944	21.9631857757521	49.2225301329178	28.8538750827175	44.0144662798692	27.8500371495183	22.8288133260774	12.5839814403789	23.3275516958624	29.7933704985179	10.2017992461294	59.0306852607064	20.1135358723146	60.6425342565542	49.3326480066567	11.0881020202463	21.717044392046	104.954182475175	36.6541774809641	21.4448322347707	32.2401427369634	23.610473108022	62.6937899693787	20.2857358617804	60.5364237605083	20.8461897885839	19.8419123162052	28.5441466460801	12.5047825430148	13.9450140802595	21.9155399309125	8.38956436558014	56.2139945767971	29.0388557151434	44.1099349603457	7.09732945351503	52.8098724162405	22.8832158576347	19.2897589798451	18.8910415831781	50.2460979489568	35.0462205133457	24.7782357807202	38.4054783824163	61.0905865800871	24.2986663137215	21.2116420344343	8.14790932392023	11.160013503076	57.4330669837369	47.7103917540549	26.3730667323883	62.904402794401	57.5985564825381	5.74055997101061	60.1754886327821	16.2634446878684	74.3280875431946	34.8149337043498	15.9546627882507	21.0953800037388	47.5884209279267	29.7722195093439	29.5752248733664	24.4521155725752	45.8032192939518	22.3011928806753	14.8688706810721	21.8970794328512	11.2417171997855	34.822422751579	38.090528774112	4.45821339254457	20.0321001952283	10.1752206994609	12.3744955191945	94.7648181908713	48.2179175243766	55.4419031291377	13.2051385827549	23.6086244003868	39.0001782254961	29.7113482002032	19.4392700442842	25.5569052608882	28.1767277589896	18.7127516617916	70.9509053627072	11.9198513900551	18.8015407131737	16.7166830586335	33.785214899263	14.2364024573791	18.9615406180003	32.7869941988632	79.4009281949919	43.1736333400938	28.5927623145429	14.9216928154722	8.41234551816075	45.3467859103973	6.4253193550242	39.0245719155471	13.5130887390742	19.1196540281379	27.075999134823	22.1463580241293	24.7206641365528	38.6412749829165	15.7672550727837	21.2908871684142	58.0277859773859	23.6937081580241	28.7389420695941	33.2698308801135	39.147670741363	14.6411417329674	32.0397497015294	17.112180096156	20.7987632218541	31.7701736436154	66.0309471739153	28.1813605181532	16.7911611824405	16.7009668765678	24.1385430854991	23.5023293170482	12.0638531370625	30.3362862874589	122.42409500761	39.0832633699715	14.958065959445	136.015244829234	30.5115545764753	74.7747110375298	24.4292497700128	10.9392652749324	27.587500204827	33.1304108287595	26.5304027125494	30.1879480456343	35.1181851311757	11.5479755060707	62.5860566258934	32.0267096828517	18.9765123817068	30.3557339770016	32.8141911329033	16.2616184421199	17.1151214665257	11.3981111128502	26.5021272909753	17.6092737474637	40.7944432612848	22.2482703370301	12.1289954191464	38.7701041179638	49.2996033958361	102.173856000639	9.87256712880453	15.9254532072197	18.4707611442513	17.710405938749	73.6216660042325	17.9376641964397	29.6127674439508	44.2966280927384	63.2788925687764	18.309914797814	29.7861706743639	19.9341847665957	13.55733474595	46.3899953314862	12.838194989024	22.1947828446312	11.4736949425889	27.1073118370602	33.0920687171074	39.3935940150812	13.5358712164891	13.3337540285573	22.3082801193061	33.1864548428994	22.7507153013646	14.1687145575782	19.0077837516165	15.792543129723	25.9049472101427	24.686857885961	16.1309523089487	13.830138255223	31.2756695800659	9.22969626498634	73.6406311298822	17.3253036739715	18.0149095438594	20.7015894931135	20.8113950692859	23.2375302997741	32.3675808534541	42.0308043266667	39.8544341228293	9.2180730373103	21.4309859664508	32.0276842462393	14.0463765201604	17.8589848431258	31.0061367935151	19.908741817027	11.8727472034146	69.1743257100445	27.1195282690729	18.0424474009827	18.533885729215	27.1794527839113	49.3923251812391	24.2241214145819	87.244192422636	71.6184372708518	14.7094180634158	24.3149311431184	32.9419657708596	18.9618229968749	83.5045555587134	33.389778521959	18.0153593746285	30.6506159179123	53.4773931668515	13.6258207258409	41.6930013077182	26.1898567615755	14.8555209511043	70.8929087441424	10.1926515285988	53.9386608144295	22.5580403161902	17.5708450106876	28.1694694340167	36.0789827398462	15.5438648623137	21.4291025699112	35.6424011610459	19.6499192699636	22.0761404798351	12.0286730170693	19.9773308363682	21.9291219844403	32.052709672627	43.9339169203954	6.99859444149893	32.5016644028042	25.0190145756608	17.2140495682041	19.5936845945756	19.8870230953686	18.4338157038315	51.1326565771328	60.9040898120794	7.23428436076162	48.7912260856041	33.5506016066165	34.1608785482125	32.6328921079886	22.7009775063704	45.1821321354859	30.1247236343644	40.4499261189953	36.9331901045149	14.3233224451135	22.08021700785	16.009370769046	29.1348407024538	43.3142873261094	18.7153307559153	45.0265569918609	12.374281080268	39.0031937366571	64.2410961625446	59.6908653378712	11.3566320113613	15.6320236144158	41.2881785594515	32.4763933980694	15.0557701292379	11.1697882791391	45.5767307049206	48.4325413358048	15.0912766205998	18.8777286977712	65.8025375337423	22.7062644677861	16.4780077456003	37.0987402534521	13.2401034953971	48.2803294499123	65.0047202878711	45.8458468943901	22.2744538856615	26.2354275234788	21.4866891349096	18.3891351356649	5.33296393311623	8.8887513628063	45.7127008194117	42.9635092408661	17.7078146398352	22.5813109740681	34.8409031061091	22.1543733232713	21.5805113217362	20.8940976623255	12.5208550131438	15.1005477117197	14.1049395502575	23.7743384760082	19.0959968234108	114.825913628728	26.2526630000699	59.4855767245632	14.1172278902172	35.9293146076809	16.0016644230141	11.1286623485321	38.9087453816333	43.9144520459306	17.4022279741144	17.6713151497082	16.9960266993434	37.6698792638233	16.1857504532718	21.4542227042388	23.4093463340396	31.3110841179518	7.25728257005651	10.2600318610404	13.9072113180005	10.4948530630943	23.0737966715309	16.3081191850821	22.013777683258	14.1907201415951	24.3957609219086	17.8372035967977	18.9339023867705	34.2441740330082	24.8905213388854	21.558444099542	11.0479452151219	17.4564164921353	13.3974328750599	86.8258646751907	33.1869813607673	21.0379858362613	27.7066635884873	6.23617808977899	16.785858177485	16.9017464784099	14.2159970881019	14.1873127699798	16.8541610873667	8.85758898745026	14.7575016237011	35.9553396922653	19.0941169324951	23.4509884498157	19.5157203044308	13.1691999531174	26.4626539571449	35.8904148905176	38.4227877151818	10.1258402911048	78.1398954877649	12.6262926374608	14.6020354217551	34.8291925888764	28.9234689809653	27.4678477430591	32.371747549087	34.8463749496048	69.5448969952952	43.2971240927401	31.4802903541478	9.33939595060868	28.3203383931783	31.8765284847977	18.6506878003612	44.5735543763075	71.7875651694767	11.156655113819	22.0307855724368	10.9683443063731	29.3129206523537	7.08346487193742	72.7953255999601	11.4102730251258	31.6394866058016	7.2188604492041	31.6539853855031	33.9623936837471	22.4272306927704	10.5836246163016	12.8446531479753	28.0057923101439	24.9920066138327	16.5358989560573	30.7481951375265	20.7411436662955	30.2527690188337	12.9527661463575	28.7527832839811	39.2824144409841	9.24389073105225	21.1676427117361	22.2793533989402	17.6493110245758	29.4898473512771	18.233189015905	45.2732474674113	17.5049296550834	15.7566839017606	15.0591535327524	43.5422958231776	16.1495128883944	61.4768491236242	82.6512008734186	11.2588358718224	15.404805817645	9.90197951361029	23.4729893792375	20.6415089160747	42.7316908800396	5.48190302451979	24.1366596996018	14.0310195922243	18.3521737618884	16.2847678163734	20.7341682466136	11.8513474615978	37.181374579803	29.9236025262837	15.3651150706958	17.0383717761586	14.4287588305893	15.150761711785	12.8775609660558	16.7259923039339	72.0401544755446	16.0610929579393	60.0948501561011	17.5960404045333	0.969215956591792	20.1073589498991
hsa-miR-19b-3p	35.2862769927347	51.4802423971355	49.1303638374647	86.6933289916322	45.6221430079507	38.7665145267742	47.5407366807085	37.219624798928	25.3473716875584	59.6224390184806	37.0857128025666	32.8389760564208	43.8525855487535	33.1361089204299	49.8564189755509	28.8309482850263	119.000850364708	54.2043919216248	49.6619788860482	38.7694551381673	56.2799105760978	83.6782848354094	73.6031731632932	65.96242102033	96.1607683425246	35.2684854837555	72.4376481886385	74.0642646739846	117.74001303303	60.5941448329748	55.6686953359866	30.5919001442653	43.3738602729334	71.0808561868148	29.665960835382	72.4611425830445	35.7155038791902	55.8439477692908	48.8899740663352	46.235745971513	44.8299351214427	43.720197758078	47.2418784310417	39.5540087340253	48.6490165342197	47.0331041898698	39.8096917992408	18.7828833273796	86.2941510145064	47.5911444162304	63.9038025335981	56.7125292494907	31.7657714299385	25.8031887830056	54.2742073776053	46.7571422280944	74.3223274352155	53.9979477500273	43.0144183369272	35.7409263665337	50.6317947640164	52.80474567265	71.7110114545631	57.9168297255093	43.6959104325798	40.974379048862	33.209689200478	32.1924497242193	39.0050842793453	37.4425328160812	38.6090409852798	53.0848217743217	84.812663944576	55.5047702872845	39.0762000751495	50.7293783931764	57.9434261121447	48.7722700309188	41.3629255619955	61.7713102864319	77.8866204022195	24.4633815063649	47.8568614755774	61.1396572896834	51.469263045253	213.197441632296	101.254001313667	41.57175205894	52.6341956855549	52.1266991214176	124.735638555332	26.0634011919543	30.4361942959722	162.732258661363	59.8806022863564	64.3806173100769	54.6596175723978	68.5259752081705	60.1859148218194	21.874071596214	71.0131681547035	95.8820977169209	55.4601283943493	36.6090862658813	60.2532443516321	127.910807183172	57.7203708425824	32.9797462719743	103.361167729778	59.8859016220547	39.8638505873168	43.7982104416932	77.0926636464592	64.4145919273114	27.8057596971205	72.363215514525	55.8346648621574	31.7513775698863	126.57571186771	53.0845530384874	42.289612656357	54.508532503205	48.130147446515	82.568265245399	162.172159305228	56.2421765461824	57.6123882830075	35.5695169098296	27.8778311220657	41.0875533500635	28.0656009840136	21.002411502584	91.1323523767192	45.487086730882	78.4515246215485	44.4870344596715	36.2643337387012	98.3226464354245	38.1847334844021	116.161949935671	59.8818070045616	34.4104702649096	48.2464162578988	65.2211849472649	103.347056021186	93.2645230337285	88.1637338280301	18.5673505590233	40.5999853759726	42.4086532516639	39.6150457115545	51.3697553541342	113.068242204192	123.811084019955	40.3457061903506	28.1067621855612	49.6710782907895	81.3565654699861	66.8337485932477	119.175155697902	67.924388504549	46.991719747685	41.2790069888781	43.3101119576362	88.5953266411157	56.2237252256396	76.2106096538521	52.9108254818493	139.965765774879	122.103575288361	27.1856568917438	45.913997118721	215.062180480295	51.219710744059	45.1797308691176	54.2144893202069	54.0457406457591	120.73478513401	55.4771870096245	118.579440182852	30.7729144283014	26.0560311587678	57.091911915819	21.6165947302657	38.4469190510989	36.513313050172	35.9022315112737	95.5082888204704	98.7785026845528	67.9803813216043	24.9755932783681	108.801289848059	36.2979507545127	46.9191844729186	69.0156080951731	105.861932546187	71.481712807853	48.9503718211266	90.3800423286313	135.501251695711	32.4190511161954	31.8175386480234	48.5993322693213	32.4527246301451	100.241468891022	114.249545005572	58.223968056733	67.3731990685163	139.587276286289	37.4944803359843	132.692900993855	62.6128879853643	143.542083314336	63.9113988737231	33.324985995824	51.0250429235096	79.6562099955391	87.6802135038992	67.4062235263347	54.432994880355	52.9884751961183	68.9207511620086	42.2058648849582	57.5786035927922	35.2396209795751	70.4254950101777	60.2355084847344	16.6251829444448	78.617645651512	36.6089122051248	37.5085333312523	144.074113273768	83.4787564609819	103.615662225165	36.8932867311316	51.4909713578705	76.809490472056	43.4525021415937	47.6399983563763	43.812990199487	54.8319142818798	43.9839837966237	111.335095604604	36.0768111910645	49.4851817185366	36.9517765720043	54.2852635336764	35.1252054010991	53.3273840202639	54.0258571700445	160.399734182562	75.7755456904126	62.5858504453739	37.7261337427565	28.1223268596241	113.230725428467	62.6678748766833	115.221916361073	36.3524462813766	58.5002765048923	50.0835948279524	46.0924547977865	48.1041574615204	48.3785172091142	36.3924611059937	44.8583670974561	89.5064760062442	63.198297662988	75.3187034785587	73.3436269571845	85.1072171517875	44.9805675068653	61.6332806937686	34.1801664679426	47.5799436659403	58.2081806220639	83.580663773361	76.6174274160551	26.3127511947095	53.6130503410544	59.4779222613728	56.0784046453585	31.1179572887022	65.4239976786013	203.031287335129	89.4010387466758	58.4758529211403	212.56297036191	93.1402185882868	75.2794661869142	51.9619881139071	39.8381620162243	42.2688214882871	58.4690833586954	52.9855908998398	49.3380460417122	93.1421124584314	39.797013063151	113.734033713428	53.5716610618734	60.1242740111876	78.236670650202	70.9830539231262	48.2687994953673	36.9719354481868	37.0585300116983	57.8190158755347	30.4511004689695	57.0366060490869	106.019597105702	31.32574223522	94.3101512639653	116.238211555912	104.834785685984	31.8048231698278	58.4701939113875	51.542910370965	94.3928702007445	81.7811052085316	45.3633611379047	75.8874099179024	141.223936279827	157.194718229417	38.6878732475138	53.3842627093875	49.5097359243191	58.3947303869876	102.547054465114	16.0455951145939	41.7082065269635	35.4197851993687	45.1863670513849	82.091091644154	70.5142077486752	37.4266771361717	40.044232229552	52.3522904733443	96.0628923321138	45.5255769120173	48.8343308385725	71.9074793334727	44.1842466598992	46.9328297348172	64.816286657297	52.6289672511106	53.0667925460194	51.6961883092599	45.3763661428966	83.9905270514507	52.3315888468554	33.7172975159461	52.9868434771078	55.9670419607519	32.9907866429037	63.5081254823783	74.9452765182931	76.9876178917919	40.0789024434927	98.6596159295887	76.621464359336	67.5694453236235	44.3035833770451	60.97989336635	67.4140724409363	41.5655159725706	102.858599247717	41.5436632258719	45.5698391668879	49.3653091568517	35.1317762741016	79.042696895467	68.4691030966555	88.1135217809066	75.0836972805961	46.363927553894	60.5868295393089	91.7354623664045	36.0394111990572	159.429547271641	91.7354842754305	42.9957325063064	63.0541728877257	125.40439721253	33.5803884993424	52.5013000548477	49.4714791692126	30.7481794173305	91.4593339932116	27.6116444980768	63.4026757439085	36.520811119897	50.0637950003074	54.4626281101987	100.511209270517	37.595636081323	55.4967279606098	73.0728842099196	55.1133303981261	64.44196955212	42.4161529790973	56.4393508379494	69.427016339202	42.6513729466004	81.8912297382289	28.803080510109	70.7834065921859	56.2298021762805	36.5042122379771	40.0564243037531	77.6144426993668	53.0280681599519	104.496920193232	102.381585522241	28.8891262258215	102.122748862301	85.708285183975	73.0634118415517	85.6575415611481	57.2517383927957	62.2011388168655	40.2752489057261	80.8166920415628	71.9612831573488	51.2022521141904	49.8921625806643	25.0145683707347	97.7810002588801	85.3177150788247	47.6913904622925	91.0227978690976	32.2624651820045	104.90655553666	129.854805123352	106.240434830702	26.349905586563	49.8969841568517	60.7155493817691	49.6168929538737	49.9067948150841	23.3479409816249	92.9826043792572	78.6158423741085	48.1588087159925	38.5642676869828	143.586418944402	57.6966797893267	49.0231978106744	93.9827130012864	47.4415909446265	73.7587682266809	121.674995979549	62.4091174375847	59.6534156812805	79.6236304633988	69.6806716748343	43.6546557160236	56.5188963880713	49.7764035732639	70.386862751697	98.4278726164769	32.2398219928912	61.3367231753049	67.2737377692924	49.1210393483743	57.8513433050375	50.4290201100882	39.700817782031	43.0806408767838	39.7641962128855	48.9358063544453	58.3244987474883	228.052494341715	53.3472741363289	112.651669702847	39.7620858680721	70.5847956085183	42.7991087899931	60.6781719970121	64.1095603809012	101.890743046551	39.2973724460918	40.462974601988	66.1122964022386	60.97289757217	39.8240598521114	49.2731690501641	57.1782162130106	105.029356005141	18.5783103915868	45.100486358562	40.8873750452674	36.2279953100167	67.0930639565891	44.1449129974833	56.6946814427773	29.5944846471655	51.8093006012755	40.8986280290298	44.9395492383989	73.5246579656448	61.3286537928895	29.8877740392835	38.7629830192266	59.1689273689906	37.5843680445059	76.7454034152604	56.35921298216	61.580569476181	46.1608981752339	34.6442253515143	42.4202069845285	40.8410787084325	34.2161001826784	17.7322083398688	45.0558307851794	26.4730557506484	72.8651579698002	60.0962155179541	64.6504617251548	68.959266568118	30.5557463602785	30.9186567446528	86.4999644536508	49.8179065872622	99.8984473509323	34.8300166208528	124.875457571423	38.9266218601348	33.7517226445865	59.5567084929569	71.0549826597739	55.682311186121	47.3358226614065	78.7754392138361	140.165538285714	54.7694107433029	83.7133576401725	43.5765703176217	48.7599847141276	54.1135746504298	43.2743579759295	72.7317114451854	86.8671616348046	25.1832134946792	54.8489200224387	55.2845130590148	57.8363657022171	40.1351651235984	155.277305546864	23.0140110503553	71.9293579066555	32.1469102382906	51.911266832298	73.31791902442	43.1007504741084	24.2697814914336	39.9980087221026	59.8785776492954	45.3855600467207	26.9551181490661	51.8705535499661	38.4382307164725	75.2863627578797	27.2552504772823	57.4845627663245	65.5398065140754	36.5183129893157	37.7437949103	41.853017355616	42.5464705387483	68.8393402290748	39.1193230872396	91.3132485575145	47.3464976152797	43.0321686872524	28.2506813098558	97.7178741168569	31.888534963163	103.114088845597	178.312150550647	54.2021668144618	75.9448089949435	51.0430564784179	63.8940690223581	52.1038292967871	86.9436574029164	28.6268596324096	59.4404029353365	45.250958409249	84.0475247067821	49.9134780609506	42.6818124905748	62.2462890920074	59.9140494745549	54.6616269058701	40.3599902410655	28.1348299474093	42.9042677532744	27.9252663021093	38.099157704643	26.9800839478766	110.510479110885	40.6783838758795	73.4491878778904	54.8015801272538	7.81910922932786	50.1944846124096
hsa-miR-20a-5p	193.241719926849	156.429811316826	378.435485738831	670.558284089064	126.645321571307	115.61386878699	348.918568327972	289.697059190856	114.080780919491	413.314418621115	231.640533732349	143.675756793594	357.362356197605	89.7144698773386	326.99326610117	297.279196077101	399.668772189714	325.352634988665	231.073842920997	243.560197220661	427.787730575987	413.160849362721	304.855487661299	441.537477382773	413.370525772025	256.230845108671	398.036667006341	424.954128985844	269.500424814533	344.057077273506	404.637407742969	301.474608654073	404.570028124014	140.557826046539	87.2377334246741	316.000707024545	220.283748268272	183.880640990774	394.954209624214	335.636174897674	298.601440857705	230.892345835421	401.70546206108	212.873450940507	367.68039090898	341.879078824549	174.983266724279	82.7617469198649	457.000222365627	309.350139106885	277.870114045765	291.56067625084	92.9598440147693	243.783286493041	292.298712843061	397.564797412287	367.198050653686	322.091273391635	67.2155276828368	125.128354356494	313.917618839085	337.970021148667	360.475642367046	173.574965855372	194.834497766709	154.521768017541	169.985841192155	124.107761138035	332.204222910727	138.136374632945	124.833914523393	326.282398027308	570.893110731971	283.20403751009	120.044548561537	185.250022612056	168.050522621412	213.072382328657	393.606113847391	371.868124757444	458.527309738399	206.434926225974	262.302254514643	678.321043030043	391.265094467076	1890.19107008519	683.481503555294	288.243776096063	300.759347416608	230.24607734939	208.369767404735	83.9443427056482	167.923459709211	1305.83898872151	424.174415057855	216.363844780897	375.709239003798	514.992516467298	249.483285375302	108.106724424556	347.384058688632	433.540315130218	477.414669119949	232.519303859109	307.549548562307	1986.86126534167	477.647825331303	152.837255011779	427.680004561718	339.546367311255	152.278978818625	98.4594748353467	167.1442027029	300.181332532731	180.111623829609	402.268396013049	154.896232856224	329.657936155611	461.468965893791	194.374798431535	332.368592040335	236.041170992473	276.173981814732	602.881986476116	1811.83626920149	694.050672056262	217.661817514352	153.813242898013	71.6190281282864	213.836464707317	207.082639671185	160.966263546178	287.624994259621	316.136157898198	164.569148532755	426.206044366704	258.832760949207	813.992776122644	348.064850947637	535.513281046505	486.205786624655	373.405913018918	380.092624147669	411.531358975493	1685.9214499495	396.916447975807	554.964769720566	80.9770083524143	200.219270202365	78.6653814441783	87.7615586390916	53.1430104244123	441.583470635383	631.546459267637	202.590334540739	98.5487419438205	231.194589362429	620.650046946544	389.162053934692	357.685640731625	361.891917319494	421.923691911048	157.655058558109	210.879054017783	479.428551746414	293.955908060167	730.398351130185	281.375131332875	529.756513101683	700.797697646004	181.04530166817	420.187839367777	952.043975714789	246.065575328213	258.083712636441	243.820894186474	361.25547959887	639.8837103795	397.863308024161	430.901294581805	293.858653670327	131.099446854187	264.312270886245	167.628099394386	187.152109147052	139.768646976924	153.238334759033	667.608016521244	386.396278092529	467.422826186384	195.683073169135	625.153360369086	414.360612548346	228.393068454138	242.956071526536	585.266359631019	373.665186903646	448.526649123021	485.962836873344	831.227887421418	450.667721536204	224.693530185694	297.950883364575	197.730178697302	676.328708217686	745.999460893953	210.256285990546	428.909632635798	673.183629245995	216.785150368916	839.264425556504	346.575177084168	1330.97487079843	393.459845604217	395.785817539321	228.435109559534	532.454612298716	1480.16730858608	387.862706915403	251.000874078873	234.057456675245	230.078069934412	178.964728175932	270.553029938743	206.090037058011	456.696919425585	467.032456301293	197.130254343938	804.116243937118	250.124401836732	326.250852766531	329.960785267889	400.752575472791	533.878528856038	250.695358271755	350.685973240928	413.136767441058	173.701357472648	332.552512955697	433.87348491399	566.286312729385	97.8501403186609	741.861005080804	232.498504764256	203.097137079974	417.495194355483	332.567541467548	277.220380814589	203.701899250642	294.917178255245	737.191597233214	637.85145199925	231.306653060303	164.967497160069	325.515302624023	650.385613971826	251.40675907867	1255.95917060762	177.555368447846	290.477423452707	440.545606393949	224.366640797683	259.708059320477	351.90795282091	772.168526661704	225.309933523631	544.223833801921	623.232973083514	321.091037618464	330.329892765295	473.807679040296	149.113655203457	353.673953614994	201.403434885448	394.39924225018	532.98942375105	147.553719177942	327.791668966239	219.437641315512	209.010755164629	391.953087865692	211.67297141382	145.412827455901	239.4428279353	604.091358897925	1167.85085852485	261.377031076333	444.78475680917	1391.34384393447	139.451898244578	201.832825987096	265.189576054528	200.918840273643	326.777041868859	280.228930418113	252.525643742784	673.570604802985	194.219462163101	626.663752057331	145.657069054724	377.495077855117	478.928076924904	549.168923807716	322.506033115337	199.439182789775	244.708912651349	480.662827405937	168.650484423747	254.302737811503	375.081261721429	200.057437237606	718.938173453644	541.015532295013	204.036716913043	262.755339498266	527.915163974078	243.145513903671	556.201780211386	627.563466548347	249.478602325045	531.296506513919	294.898959401844	1116.89969158488	28.7522637223969	669.680466352243	176.320505294527	219.96278882991	582.948822734503	97.1718276997606	385.974561425341	208.767034410288	277.707816806467	558.882934534581	509.178229880547	225.532186843617	217.44943132455	449.186541631304	904.794314219507	523.971369007892	254.933596153916	241.065806940267	257.335972619098	129.322556392482	765.871757071127	254.77654894433	263.467442680716	215.89580704049	281.627089621716	200.802874520097	319.665395829432	214.615560379402	520.014272317617	408.338850337453	140.542356259152	553.901745195902	415.528914016366	564.723452943042	161.332753432462	541.302449424283	615.295768680756	260.991185502398	191.823292286168	473.337579584396	306.728860535428	287.304075563193	677.335306525665	270.571277084473	496.017470812768	310.148929684937	280.807624343667	297.237615629379	453.219916992507	250.526758343156	353.548017996894	268.144575185411	561.247524313239	503.428713526791	185.963867488057	919.058448388555	306.249317101496	238.240514844859	493.148347876854	724.875580198253	190.397256386178	99.8443324312459	496.731175633411	186.484501312075	290.111634811538	159.002724615157	363.138154040796	192.159921059613	316.557877878824	509.059669610218	547.915410145092	343.023285904991	248.838843599176	482.713954920087	193.463743350349	326.824270772739	298.886910935781	256.639213946681	449.963146819781	349.004891132719	457.499274065179	109.312704029321	387.102830455935	277.270326828387	317.221000459438	605.926843099904	505.549821652028	401.113191574119	399.911665589088	763.206800859468	309.388775594895	594.053171517561	351.767826327074	474.429917071578	443.603831553971	160.896714452982	183.230850010401	228.046643895971	598.005510920844	281.196845429831	195.107611489134	328.074308914605	170.097534232989	310.297266364207	892.566131832465	275.46393996618	536.319825298445	181.651993018934	447.200772445654	613.781678835765	674.909788493559	142.553423268584	168.570632729052	196.588180800082	337.227892336364	377.509201539429	150.201100714083	456.511742472396	370.512646624124	301.302985127453	414.302156888385	554.693667415418	257.929131442903	194.341855873173	444.290096296828	354.654391419189	556.229348249025	577.056741238329	606.19812541606	284.270926514299	360.552847501681	524.889523191585	273.958159055235	253.029559113191	224.361139349766	182.324980950881	455.274245931723	770.413413156381	397.395072979007	496.324829996684	183.90679565068	246.114329380809	406.673678099237	261.769684059159	210.838214697202	248.510731597362	412.012446108625	351.005876481872	883.836427889451	225.782430007933	561.705143360332	194.907980948011	1227.29193689996	224.37079778245	307.870296882457	837.280334534598	426.439519626947	203.571697637087	374.745207807656	402.677584158612	479.917266435992	352.552098386922	332.494135740973	472.413892408392	373.910849391108	335.7364598045	307.460747868923	320.995160147848	201.043177307219	309.260405572687	127.852120825121	405.947192391944	594.284975657851	519.465377132458	164.601582396223	189.555190543827	343.453520517849	428.959901765976	186.193575704873	219.778541313008	259.34954962438	175.764073418078	138.728447164149	179.158133794765	254.154522111687	344.331079645398	212.904430817003	225.080808257026	263.180751272974	285.41783780367	171.818423705305	221.262604085384	118.975038858127	76.0369873165369	387.144726217733	259.884356443014	540.611745760016	165.782146636271	160.059301869435	342.964966831707	299.790546974763	504.222036051778	162.727347701827	652.772943604103	265.61717078331	179.025676372106	405.97007176056	240.945219885587	336.498361550075	1099.66518028458	671.764524996922	617.461150291872	159.734898078113	454.051493798732	193.236457964146	395.998771664487	230.161443107151	157.296648322093	525.719419237034	266.023155323583	160.734683164857	322.250375681933	369.838034846128	290.070656092351	300.845101287904	785.362944297594	405.327489096655	1062.53692856349	165.190123393806	595.888761921665	418.64783708492	223.260829819759	145.70102183939	223.413880320338	313.893892921124	538.679839979928	133.0407392987	178.124289466396	215.100630891426	710.173094567933	170.175595725898	302.271513470679	315.774468939219	201.665628068118	296.628064608071	336.556161494427	206.464486209671	474.535191209869	278.462851647271	587.855346090262	260.372985176507	213.006321805915	145.09460686619	884.225137524198	533.258630346222	842.736748856443	865.201448357469	169.762190224098	370.500290323601	370.230731681566	591.689823294178	217.057355993739	605.350755344661	137.892516745918	234.985614388551	157.260817714306	293.752811066169	297.479252885115	356.786255805481	272.699409905902	275.802358316809	205.546933107593	254.721050687091	326.209862611482	206.908800652343	203.172972686367	267.01893564316	176.605037633019	174.039767082521	212.14099675482	678.040766737301	298.523626647155	240.762813944308	379.754188292379
hsa-miR-21-5p	15885.6442765649	53476.9569335353	179059.830757798	26573.8123417023	77027.5542597335	33160.7980409764	37192.8997043672	20716.338065408	38393.7355942261	63772.2073622755	49716.1877835235	79283.9153100316	63840.4012160372	35223.9090428546	28614.3818640587	57813.3809749301	183931.751767459	74298.0951989006	48650.09823627	52514.7856932641	153185.160909019	51290.6626932813	28172.2972291773	83716.1375359277	41844.3116538657	83789.2314497711	44189.4155254475	24262.627245178	56805.3418910299	96020.4414945903	43787.6561450946	159575.164148381	29633.5569412689	13601.0977627195	47157.8797318926	93155.6240763555	37537.8605771137	59330.8803828591	75335.4824005293	49249.4901741864	62856.3427254583	46707.1070072831	92564.4499058827	271191.549093709	23214.9798498599	31157.5828019702	18785.5991033276	44254.4987009613	36442.5979597153	38475.4170268267	193385.249283156	95523.0995024269	36060.1281416966	41023.2102533412	170029.939052256	35782.7287349395	95689.1870655903	42586.1789166569	25256.3917567409	32531.6851178882	26605.045984214	41588.113846536	131223.02642593	29392.9223499248	25493.9727920388	205076.80610219	71555.7669452943	32016.9744934848	87555.0006046861	29868.7983055152	37790.0187208072	373655.742999918	159460.817301208	211584.082154369	522566.993303615	443757.746524415	272582.379475718	150289.878307882	414470.036167835	479856.836228299	167538.380552706	429313.669400953	247577.75015321	93255.7126118904	240189.535648664	429918.806629835	186513.002071163	308323.295807873	437428.798278434	444662.897000518	104760.697901503	456452.255421817	341380.166269137	740312.543719804	291159.433812818	240305.395358197	381580.328730511	409500.427475303	204738.171743855	394214.923415316	394326.183832436	417609.043843025	195880.638824974	271612.764398451	455409.122543511	325800.570374058	205714.297867564	347431.706664096	401988.079593988	410224.358696441	366787.610437194	119843.185502677	377050.799439445	574181.596470858	121058.258608249	172711.568270574	96095.6212928543	226794.255409372	258049.963021293	215692.824585969	206932.395526959	120074.22003641	114424.774335858	658495.816299586	1080235.14084666	69168.7779591001	272324.30048494	244339.767926164	561129.131511878	202936.933875576	330746.719770937	173744.553591962	476519.720727114	198307.737283321	87635.890017502	228966.343359692	697452.166965087	667125.366974818	269061.361510282	390290.265164535	386170.950648408	356821.142104101	388824.229907882	448861.777190308	1256980.42413028	502572.597465013	182638.431049071	358214.033234534	148063.610282574	138360.681093287	218253.970027464	112826.958981716	280022.18022553	632966.611781384	430033.144702622	395142.593929636	586105.286520726	386231.319860108	387387.799314858	441220.93957646	374190.035734671	303381.662683263	266250.841348078	137560.859210951	278535.048653861	67716.4731779976	195969.741502495	293919.736546828	288773.148350326	486307.720380464	448245.09852749	434144.687083541	229113.686493545	183378.765481358	196597.339264672	288483.518758246	263432.295650469	870269.105810797	238950.833668408	181609.619348915	265882.161585918	136424.099769296	201758.43632682	217286.323759164	221947.233715853	185476.28549736	259055.637317713	298521.36332512	352130.55349316	181804.337530008	211566.228366441	311360.209662811	307325.227197282	534016.785994327	213792.977568626	592794.746175557	509168.344679405	237171.522589731	311413.655373379	548113.065699455	194145.241113276	234649.347286053	182295.3533094	353413.75741918	234237.769493076	348305.111026426	468828.977382903	440380.808746039	703562.313476068	156387.847123125	595488.620607281	58150.4016918849	505416.477052558	553510.53246076	254196.61225928	191773.814849582	561651.761617078	289383.520349158	274113.423978811	327925.772326134	175233.499436892	277382.146430528	309388.192161685	214192.39231036	159665.935286779	58861.4562570472	147512.816107932	937771.794501342	663535.693732634	244416.030227197	694800.679855514	741456.914654402	145979.273864095	169029.938474587	141642.500318213	168577.463030622	181689.266713178	163314.116174679	226245.014735996	252641.432657007	516902.976403184	387818.396730208	162721.260001676	300765.141017792	258796.758642272	349015.779701846	186250.849013514	172520.1522628	232915.068203125	688871.121081291	640647.974411581	215156.244597168	644459.5032741	234147.201184826	149498.02402379	403556.316673651	162599.524718936	777166.476998445	221739.65460824	447895.801965667	329102.006661567	204114.746529364	348644.39792213	179942.822465389	425151.982945544	228165.001062761	155908.694299911	417193.961838445	583273.046934195	321562.876358699	300279.794737406	313064.10605409	641572.528465619	180097.400333617	482587.046175774	195371.297168178	146374.630607415	467623.631145234	145075.208748406	151848.163833943	270010.849634457	187684.37043208	183472.458906298	323407.355198604	294787.644677948	391199.080377972	478604.544897119	54458.1667728498	311523.750146423	575578.355728052	127765.560308841	158673.126924541	416077.48562844	155314.449794364	372229.733700824	393254.695671379	277658.15251832	211693.284125412	110129.536361652	121492.480361609	172706.91430936	1138345.84188079	558888.180720315	526025.46490528	428020.700986634	28813.5666212873	345996.339122022	275279.543337377	215962.445269234	252683.641376679	88480.1204657265	411730.74116006	350913.415463893	44460.1276335481	142367.529070799	493998.764892918	192720.562705795	281721.579530539	486012.044246637	412321.119518482	407307.767156153	40525.9837976873	527773.825999135	128389.962815097	307132.993225444	555229.651762368	351158.547563918	221869.893671977	482987.281868658	74166.184945978	151782.776091835	624943.494178521	76998.3534393843	310980.549989898	140886.682866017	200350.917023095	431582.688110129	424991.046873769	188736.784198049	215238.302971077	315510.280854714	489194.186085243	403907.074441429	359804.069753853	138477.286925073	429145.011556586	699764.272580065	362613.193819222	108532.442195753	122596.12067886	214342.627731961	266033.104912779	464475.726386435	168720.666467456	202166.095225767	359898.395317046	130808.466944499	203982.582455599	229065.511785482	208876.878534408	194158.381223941	399835.322127261	125435.507389306	742145.328615852	173313.200454763	403357.354456853	509594.374674176	706895.677377063	320345.713953911	187635.094677046	210078.7848552	415277.509113248	139737.395587606	376315.823988163	247775.445468547	262217.787671704	249598.792211649	534344.994520959	626479.149450454	859319.511538296	143579.677407587	183901.818689078	283710.902640288	227371.740507622	220738.298598009	265667.958431403	196353.370325237	973859.907726408	135985.409266378	163225.136204893	384142.978158167	401464.51123373	277735.303315271	434283.956058284	328165.350495583	238936.053319747	698172.936394086	244307.402981328	239701.997799858	620873.83490951	161344.670814221	181139.610097828	374489.231329979	347190.916281849	381926.358876323	629059.294584012	567975.652633741	270395.34441226	430568.096879029	398707.862861803	346108.177652417	529804.150336403	469008.603954112	417967.673021886	528892.610812187	330535.476751727	131222.763643672	277912.831274396	547516.946136161	155002.254910081	295482.932709337	386867.214803095	172298.256874086	233160.884170248	432588.43543462	416159.003930679	269690.935247289	383794.870719387	503055.380629068	214644.137538478	86100.9650493419	238175.048174052	297954.774746319	279747.437027045	257546.746911778	53776.7172747459	141697.268642415	215994.614895374	630750.907406432	157126.435095425	270578.714616704	262582.364304229	186969.907489689	172134.954920163	353659.531140794	321210.906190972	209456.95924244	166715.06676228	585855.710357066	126787.757541799	164497.623753576	157898.265665526	196778.737960602	310810.815495937	1128731.58784483	373305.343962559	302339.713946149	268314.514763332	258415.157650274	135645.113916703	948870.428290267	351511.462183205	287689.782153099	631687.915593201	361319.976715448	554125.565377261	202915.873181055	300641.230950669	262139.257427569	109311.094508682	171766.882060279	398024.846252803	191254.401616995	406717.906737713	293814.71451619	826258.725787133	81776.9784730125	327659.633028321	382634.906983814	576959.614370793	420900.852761506	839812.367073669	241583.01628412	190897.487956073	185550.915085146	506502.922706638	624987.653405976	203587.467592315	135905.43730549	311315.780217337	493192.036438814	147770.236571367	191523.084626849	299620.59700054	549234.556126649	571332.836078242	521285.862951705	636443.609433476	359058.722474781	188027.601724743	407743.679682377	472915.482079388	96055.7069915269	366033.563058913	65101.1879856768	82766.8936261892	37570.155799163	238100.016268599	365865.873112855	234177.294941853	522194.939351416	444602.424470097	404774.21268448	286466.567877712	29319.0511528249	416804.210140534	140091.179618707	409059.586931735	605217.127188971	165823.741379553	595093.433899072	518655.085487417	437272.721837967	149213.044858927	223161.570179509	212711.515790916	470555.003414041	119374.964340576	298535.571806501	484145.584104257	247748.913885096	198099.789280844	590765.028495883	182099.24233451	559974.289417299	210014.838137933	262736.801388909	259518.298304767	284497.634193817	270827.421912243	232827.500881097	138777.76956376	122359.38555606	501698.482316837	176152.8458682	833051.5508217	211670.649512774	289825.971557601	291078.444121607	87911.2047478395	191195.399424101	145378.41947571	172925.566735294	426455.232438402	260272.736859605	525686.463330968	70577.4446631379	356818.684951181	279173.734646894	206675.690830276	250588.64415585	225089.506600777	277681.061024918	251592.469993074	471128.668765794	365432.236440001	416326.862504256	367932.972137163	162320.774654606	369133.105583902	423881.724732566	516734.610108727	483865.652946314	314436.35255173	178660.752378213	562519.768098469	585491.602182759	81731.0474773926	277393.375394913	1302573.93250554	367381.441068959	141743.570337411	789796.315098824	222470.542839401	260941.226053903	234188.582529985	264163.836848672	232019.505485194	275413.734069678	234594.220816017	349507.927852969	280393.616700894	232907.987023444	533158.601251669	165987.267186757	531919.85962279	56717.9011373916	217949.352777786	96294.5333596523	233074.278255746	420347.552477782	147982.4450292	124542.173985284	260635.803226354	304281.080582408	603659.532387269	203240.286281958
hsa-miR-22-3p	112013.687490019	127436.812826222	133169.824546922	116592.120528109	121396.473235194	137264.901963678	124516.264400979	160489.985971091	149939.644529896	116159.480075851	192053.28533422	110229.43103718	136471.070773645	107597.77421654	119023.736960666	154074.233987767	135497.715414508	111737.970836988	136762.727666701	168647.772251071	118304.364891264	95513.1790076809	95567.6898161255	282353.190347642	137504.747127966	208510.657636783	140964.839449778	129048.236182915	101034.981923221	135521.612821669	167662.212813006	154388.186964797	116111.41071429	81150.2701461775	113227.34480365	101995.633161382	138830.315385829	123205.16726574	156812.258210741	133476.367203924	125960.730190236	100747.360946405	124227.541181152	223488.188182225	99793.4134892525	119164.853612252	125998.500391079	118093.053507298	120531.963925554	147036.487686614	141483.02068996	170426.17687152	124934.118153327	101605.989082603	178666.902699987	118619.802413696	147895.167453464	175129.699228099	129493.821749036	93370.9109826281	172778.012601706	135801.099099052	145391.585181501	84047.1628630148	119805.123182112	136590.043651482	172969.916050973	136106.95198287	164782.798796539	165179.809521988	126975.359541745	169579.666146547	100142.271343461	105482.9362286	162595.450829026	107782.73732634	150738.65814841	69005.7414723072	128971.67061252	171177.527679963	119726.465049815	89629.8900494628	117955.704627678	339420.141088277	149984.941654502	91694.7855413656	92240.1590134612	146150.883584505	173654.828822409	231926.977413588	69848.54506817	184582.688746759	179876.231007952	105334.798383418	116224.309717433	115626.837410616	171804.866136188	170793.99754673	105685.833639848	283584.039962104	141193.489409828	148940.177088939	75500.4202171687	179354.679889569	110670.664010515	123344.047782085	147639.314003652	166369.231080844	204362.607212529	164227.705860046	405448.200460558	91089.3063058519	143615.633426217	151878.015368765	223223.764416164	104724.34526099	160415.579663823	130180.780416672	354665.403959828	126963.528966525	84825.9779550852	108429.65170108	81914.984057116	146964.81663169	177568.941128011	428851.741131426	129975.237892894	133451.366546529	166291.385630533	207558.386886153	130818.328075173	113525.705707386	270635.078151719	115787.698384662	94589.9251449901	115980.403838551	181067.053735369	147420.430535265	137578.925507875	110805.369277675	219566.107151824	199648.092100925	150062.245810641	91608.344330151	175398.046284087	172059.526710681	87196.1391590237	87460.0986243523	131829.849647371	98665.1227801548	84025.4525204221	126420.392726896	106563.990833796	214314.676553985	188504.280269935	160491.707905678	143152.736221198	127054.82795265	132439.449580077	195603.749438241	143375.118923982	148215.300601982	136031.549893702	151362.843413721	141201.755298884	294271.866561939	108476.850583306	136806.046653799	125138.706018101	174658.214849683	143376.780743885	187415.348025805	96868.6979366819	96876.6387551978	154914.972316497	130570.072147888	118731.36069054	209099.667242372	97188.8572609607	116756.82846684	166514.638642467	110623.837433999	109847.754997846	117397.968914368	189391.982182414	100208.475401446	54647.9206486747	109671.798847334	219423.496077283	107364.253466665	181309.063647515	134943.622165915	121579.888667095	105577.722282529	92259.3897015478	248912.357467033	213841.43961315	142215.306168391	107363.55578228	180506.321558108	151817.28622228	160869.095211455	86633.3695253679	142461.000197714	112740.850023192	123499.573368588	228429.880393993	186791.949120393	168365.061720242	115723.529807696	146498.855829565	412171.639221777	91416.8091071066	218992.200287389	234517.9677919	120411.194830734	145261.948955479	151375.347831146	203370.836832125	125611.345914401	177714.554018403	114711.264424792	197904.583341496	106178.661173536	118502.29015664	43692.7709324164	87338.9459005037	248361.661437743	142201.870498736	131794.384059622	333529.225664208	132927.907079037	70637.1092512653	116896.844080948	130377.434385877	99186.5619097165	69725.1561051379	84747.1691064676	106518.515614127	389459.716973416	192798.20363269	111896.778726015	94132.1687850232	171707.800745634	131866.015170117	155493.723601562	137170.057164733	129192.749451466	123241.188444096	168703.368606418	212612.632306626	114951.54077666	193232.376688662	130574.415486417	627332.586499108	141005.740159777	86584.0143041286	199952.267698622	97259.0515558364	135500.388530582	173994.681355654	119821.534245592	127453.195722732	83318.5245889058	216353.29644888	93346.1556100463	105380.052821544	107205.99999444	182201.347931571	106617.779303478	131553.835602623	150328.362336917	136384.041115416	132752.131984785	203631.85919878	130950.797717614	112559.2384155	205897.642818772	127340.459350175	61357.8250716682	149098.607251388	124173.23557694	153390.932239309	130925.754936711	123922.909770402	167658.874953251	120244.914235547	643710.531295518	191666.817086442	196547.098590743	65231.5855052936	91555.9819965029	216616.480582296	113325.658836361	136165.742725554	249976.498481834	133475.952649588	124708.899838363	113641.639882859	68915.9448279763	85040.3841320612	220108.948350055	110194.96275986	102907.575343044	140614.371463021	423249.435654187	148386.416170031	135070.913513431	170861.343261684	77668.7349145758	83362.5957083041	94674.7491489761	276218.749616766	404310.576171168	497444.967738498	158819.450593848	129881.59563931	161886.203750787	144279.629062495	131518.908725056	155763.972518785	608571.949246163	138214.992902169	78581.2869536042	121881.017155875	171164.120771324	139021.195037922	101195.26745426	66167.5154398469	640221.313548098	105724.93004536	116011.597283419	104781.70973446	128438.758011307	130512.390480144	98852.0498547681	157365.960628497	136332.34947143	131033.874093409	117285.754774475	135220.713792069	170797.67321431	96960.7704145389	211254.919805581	111753.363708772	149570.190582799	145697.675659411	89936.1818447806	109578.767577033	99963.8418527799	119010.157143894	88420.2396896727	154667.294396131	226509.587711401	80357.5958955274	114403.584112278	114517.266646094	155260.382633225	161701.371277835	116403.653128602	102774.473727282	133634.316019062	129437.198120345	209751.422534833	133153.356497455	221703.873499701	237497.913158039	155464.291569565	143977.364826977	116380.127813714	93193.4899388062	153342.310669367	97839.1458547494	121317.214387696	153323.513517842	136044.345888417	107986.709779304	170520.263421776	146817.835580084	148304.184137509	88435.6217725121	124745.694894549	154402.957597927	156464.527003287	115537.829224103	119569.349079375	103778.420318287	95332.4383247081	115058.875287257	74859.6269790336	148604.090963685	198084.29805377	85200.6656529614	184979.700613433	139515.190884622	119173.193037034	278069.159472218	165612.630584488	82580.722079836	241572.599059169	74427.2284318465	146816.219887915	106575.224717668	131428.201863418	161289.144794275	217657.087907944	188653.888637476	190754.293813036	190257.511105007	198811.522636843	155158.79304818	154166.875075958	188321.71169303	136930.355801205	183625.529804144	203336.991947887	80606.4867381642	123197.738922761	169045.437627241	68619.4344565651	128428.223231574	170655.590378805	78650.1478111709	117730.852423797	78095.0491598773	227714.231076682	167880.897157774	191509.660527836	215709.789525982	138335.813587664	340690.736147419	272274.04156076	147205.274865338	194218.176269892	138391.470779541	560393.635675229	82510.378622495	150967.447104135	179874.61894868	132981.706319454	98232.3389780336	102582.463136235	108193.232770867	142100.809073973	148182.660389791	124854.06506619	126548.873587168	82907.7095305488	125208.091612269	123983.267733288	86188.6636336393	122958.078702067	148131.8913013	173399.678747869	168307.049799943	150759.657323346	114878.693588093	140343.147038396	116574.825642209	147054.528626821	329045.026343014	122584.126595769	97936.0434505602	197108.760130625	133439.004032884	88650.8763153108	154159.482043028	87351.2398366463	135190.132238456	136139.389531721	121053.345086293	99966.5605519049	84356.1257968021	116109.679808705	116148.251728534	366150.833575643	98680.301563107	137180.318433128	206735.177136412	146069.8250097	138171.012494261	356338.456845632	64780.4429499312	99523.1912246054	343012.152651632	222482.42055782	317245.096809178	101009.505017506	394143.125739566	155798.808081374	186666.603460431	107637.036961728	111095.092363568	214098.394820471	219332.748920015	225729.623025972	166080.922692867	168318.994886993	202291.836062652	98463.0717663326	104096.615077638	229687.187142099	92623.769337061	124075.075072827	557201.244825993	61443.8379406711	384696.110676184	155169.118083211	147888.800699456	372895.193622759	227509.724480309	172638.012817649	275937.980862682	149650.618898809	132063.137998876	192226.15869226	84606.9276824524	275545.70923859	150174.223159623	106749.613125672	96123.7352732267	187548.15736368	97174.3238256149	95512.4320589605	110126.23977444	113715.256630674	167622.260129044	106296.908712115	135810.808428835	158704.076332581	110160.849675063	116037.073708558	165442.88146165	102920.36315481	209846.010405033	89886.6399863125	105838.210700857	139152.830440624	117191.936279217	109437.106587436	111139.625804225	108227.378419377	367521.287949529	216012.545957908	157428.205617376	239145.975096883	108056.009868548	123466.996500172	103792.227048417	1654390.68643223	128241.303056552	149677.041222009	101364.597888866	219262.982532223	113833.789833647	210837.570715305	85129.7077231535	128972.800783554	192699.209213414	96784.2366956216	145063.086975832	143942.268525008	257274.54906438	163025.701453404	142259.234416662	100259.454284604	161343.92656715	132207.95886935	103049.107865556	151650.279298156	132970.338993232	152111.692544408	132613.599372161	125171.284422626	103550.699903353	268805.408360917	246041.484984329	550666.323026756	96163.2061455612	96265.5348938592	203468.37432308	114158.42838683	250188.652656063	129008.117260871	111304.600220683	96575.2836468171	130022.415939581	91359.6354319849	115926.8518378	105802.095714027	158497.730917885	132131.792247743	67543.3513040099	103578.384723925	156104.52428337	171494.206008624	412206.962985791	218613.543467591	385737.033730107	124892.343249455	98757.8935402331	92289.0711214884	98181.8131674955	81198.3957845608	88851.0143044162	371831.235980635	91274.1234007581
hsa-miR-23a-3p	1607.42176777151	2052.17499127502	1653.83864250036	1945.44102990501	1721.59388112596	1756.39925006901	1931.27177187203	884.180999253573	2196.89036465671	1965.53265266136	1323.79274179025	1181.81125434122	1726.42416505676	1955.26620473151	1991.99117052388	2009.37041877182	1212.72007081349	2199.85199507125	716.374785732163	1418.61882885663	2253.88109786568	1823.37734858981	1632.84886976229	1003.88513069006	1151.87577619998	2204.7220115025	1713.43836849604	1706.15906256889	1345.84812423337	1364.94820043642	1052.34925761877	2177.38526658044	2047.66424733246	1884.51274317765	2082.08242903341	1760.22580777361	979.099724476239	1846.61393051884	1706.69492858205	2105.1919733408	1752.50004031708	1083.15901589079	2173.45988489623	2200.84434033923	2050.09080746004	2173.92845054308	1062.51225385553	1561.0422809802	1184.45845282656	1203.68677376477	1533.94086215795	1020.73240960229	1138.56622613656	1568.94437470512	1365.29587239414	2215.85261648194	2563.41249277291	1412.9412226449	1579.04157157488	1398.33094212409	1124.93132989545	1885.70038897148	1507.49224162194	2526.7036882565	2219.27821890127	2083.36089292209	1417.58940511365	923.314787233864	1854.31714185809	1743.35926655576	1560.18476135992	2007.25071133346	1973.64338549332	2962.99205409493	2205.69902239117	2090.50008984774	2658.13542776364	2561.89544664565	3199.09913870407	2889.31559038375	1354.04814034905	2648.55869755943	1729.92743574088	808.485557055067	2308.20817825393	1647.59448140847	1188.09375251049	1367.46842766246	3566.8185228075	1825.94626610682	2869.60153826693	2588.73908076073	2936.34685087507	3579.35068183081	2994.82359783133	4153.7561828339	2587.45000770474	1796.6574174703	2377.46916565309	4250.32560737314	7785.56473864514	1860.66107722376	1375.79451560041	3118.37381364806	1873.89994965886	1655.320474968	1610.47473396064	3579.05213511705	1613.16263866835	958.833451045767	3176.37300196917	1879.46442857749	2317.60474810628	2419.29167151017	2460.8640425231	2539.17623428932	1459.30179367099	1276.25404491644	1721.66875209335	2021.54350775725	1542.90078293608	2572.35003883419	2210.49029078797	2221.57084312563	2315.22059060521	2367.03935175977	2255.58956687304	2631.69208368603	3542.67709898263	2011.97738682384	2605.87420467906	2529.37727793168	3027.54375475665	3028.67557125826	2707.78066915217	2001.09773918967	2533.30560913437	1276.63204921631	1130.14117415267	2204.50992749448	3668.94605090126	1238.61599140626	1242.68390007377	2709.32386249721	1764.60228468187	1238.05112581981	3267.4849831886	4345.18138450554	2178.07569226398	4007.56161076157	2139.80081855498	3129.46166106638	778.93461190836	2226.19662958379	2867.18161440618	1632.33635698975	1691.0709208724	2291.56970375512	2159.33976171973	1301.84281533773	1439.76230137076	3807.1283513693	3098.88936500681	823.426288222181	1994.23921096745	3447.80347342406	1301.16963191168	4475.615353036	1779.54969546679	2243.57044243815	4318.62628354842	1177.91925467461	1376.15985644414	2694.97473640293	3891.11126692064	3695.73791744841	3874.89751207469	1939.50122669096	2598.36193075586	1551.02513797797	2324.07780785997	1649.73990656603	5010.47569590731	2203.3103176344	1639.31442626719	2246.83316207353	6470.42789923064	1518.93663435739	1528.46786436256	1991.60778116137	3204.92796120023	1450.19664617528	1960.26477452305	1988.83708478208	2701.08114114394	2158.17351634137	2007.17233284369	1737.03414058826	2432.18269140571	1101.26034553239	1368.27403590713	2338.92411782558	3102.76842075575	1577.74483214772	1056.78723131589	1693.30259558192	2760.77864252421	1264.91196935429	1438.6538071753	2865.1974461056	1859.32170757984	1131.156674822	2507.06897356302	1190.66339541564	2212.5768672934	3611.06273228077	3571.7889969542	1915.39438752653	2091.82982835674	2479.67795772196	1577.69840996487	3976.10552048589	2978.69020231251	2839.10236706316	1258.83374389098	650.733053823282	1220.16654850005	2502.59643023922	5169.70147797163	2808.24583484482	2410.35038752037	2792.90077318794	1272.56616624909	865.660824989512	3097.41919951989	2211.30726687917	3599.72883373969	3999.34244985154	3106.78921991741	2659.69891851344	3088.85229519183	1102.21035151591	940.851612267605	3563.73025136833	2484.99400554512	1791.22860054257	2855.49914479561	2193.58859674308	2556.01824747147	2310.78588643552	2311.27780471262	2249.1872134731	2927.78753182771	3073.48355759526	4271.38146600882	1066.25947450509	3200.2153046025	1659.83652651046	3111.59564192272	948.521507718175	844.807624795028	2518.15235908782	1878.39961147528	1272.18713598402	2998.43069617608	2365.99697679675	2853.9189680831	1959.50918888981	2458.73766087014	3861.00697321781	2382.44183406368	3941.40786726781	2395.43172426465	3500.23856089588	1359.42728768823	3968.78727826179	4445.14078195885	1080.82435931302	2107.94545545227	3100.22981136182	2920.34693805143	4355.48490703169	2844.58489994522	2676.30004604069	1382.33768698807	1210.81936325486	3272.35875143055	3057.68082360677	1832.86329354984	2206.7607153731	2591.38631285552	3114.02543717205	2914.5402268884	1720.31701891013	1868.76980221398	2862.97321659064	2531.70530795335	3906.61251553159	1343.54778942107	3179.70866874457	1147.43479685333	1402.25803822714	1095.31951249348	1065.27781094274	4057.31194500917	2200.00432094587	2017.71542494096	3272.7507189907	2651.12634410257	2631.26608837168	2158.15213553819	1988.18817146138	1121.0025839193	2222.3342624177	2555.35135347587	3490.22358300828	4372.91040284969	3239.14303144025	1005.10568873534	1821.20342367646	2074.06637346274	1352.3967018808	1190.672353813	2027.69710577284	2098.81513584741	3502.52405549528	4647.07401198206	3797.85856525915	2729.44848294826	5687.1012151036	3052.26659258398	3317.36649385798	1741.89413624139	2309.53038270813	2313.65774543978	2661.106571637	1717.09023176873	3239.54698023178	2049.30755370095	2840.19807900306	3874.45231128022	2142.60863244961	3717.2715036564	2924.89879623349	1604.10830069613	1693.52966168428	1300.5723040088	2840.56043147166	2012.15411789525	2435.06105319205	2152.42904524094	2715.20168354795	1868.88214036229	1723.74175131449	2736.26622720743	4239.30956387549	2474.87658027801	1835.74241808486	2027.48791439348	2469.4588100374	5803.41335528372	4356.28564283351	1817.93020458449	3864.05240481299	3966.96546724003	1620.75239688988	3454.61581054843	3302.50166649626	2212.98164663284	2713.39698720659	3202.94583364442	1393.47728024852	2784.11833854861	1932.49793552246	2339.63725731179	2416.69236383511	1827.25534248966	4781.57230416929	1647.53216886199	4059.23713459216	1949.69393175316	2084.60190393872	1702.91666142855	2331.68615917735	3395.54857217458	3674.03621677851	3325.53408058129	3622.40393654619	1733.39491404688	1449.88307541966	2788.56018873553	1332.94861042902	2898.381143493	2042.52589448497	1721.57690513286	5418.43133282525	2444.72306858886	2616.64170069812	3383.49209707006	2153.55787964277	2249.2271329371	1997.9862470614	2741.79308705244	3927.39487426315	3134.67205139017	1599.67129657957	1612.09442596468	2772.64643206071	5135.96290101374	4596.69134789096	3395.90090044336	1921.39765750735	2810.59772886511	2722.56095156063	1922.63839789974	1339.9181965452	2600.78860180688	1224.76572962988	2250.65979447662	1848.74643488708	2400.777842266	1984.01541186567	3164.34437815149	3135.19321921319	2808.39387548733	2987.70865080105	1675.89978667692	1993.14404656838	3526.30948433875	1588.38340633719	2348.11001674826	1661.02819079673	1413.02148255417	1195.02268117295	3562.04794237999	2734.59221740105	2849.2853598104	1404.43015541565	1843.22329991944	2268.13707218244	2018.20259160859	2566.61249618075	2368.96064828034	2763.73545615696	1759.88319818953	2391.65820164129	1873.38981075485	3944.17399163742	2076.71301902885	2047.44688992003	2102.65843329549	1993.09070632403	4679.50079446455	1238.45423480552	2926.13909977479	2693.50099165613	2498.31038755721	1893.91824720081	2251.05917898797	2124.25608866807	2572.19760298435	2187.15423619632	3040.288001559	2789.27156985246	3077.55970174288	2395.45335534402	3080.68352502524	2154.66361303157	2305.91361541327	1336.60366847241	2835.19401467841	1532.37185552933	2235.4523864425	1776.19574157593	2609.35562248876	1571.69995388539	1523.536465438	1456.56291268154	3034.40941135602	1902.54942499988	4598.40221076965	3071.52573917606	2706.61384124462	2162.48301516158	2142.91007976034	2300.56574165502	2366.00836422779	3299.88923863718	2404.8678428621	1860.11055530596	1146.43661906302	2456.29384827022	2101.85974457981	2232.7467129309	2073.69509333594	3182.65716621068	2572.13232321634	2738.10502804231	2268.15664318221	4503.15015012354	3790.52693783864	2356.17353953157	1723.33862095463	1884.2046263376	2738.21402120912	1644.37733332441	1703.20578227764	1816.45550658119	2409.76833125637	2199.11817406118	4139.92638407578	2959.067882347	964.457836527403	1983.29119788213	492.232772531241	2365.29080018881	4993.57014175284	883.451832388938	4555.86633045303	2826.9460577443	3181.77776474265	3852.2232077855	1320.9713633507	3240.92911821526	1270.60451495755	2847.6841667396	1124.20707709267	2037.17164453658	2496.41466101748	2081.16398775036	2660.47735760011	1624.73296751645	1897.02308782885	1570.31816711553	1585.69652961865	2363.14366316455	1953.64990892393	3279.21987624711	2192.57794722098	4264.92981581388	2856.11191683303	2077.67175141848	4293.40443814461	3662.83426664202	2647.12785393325	1877.69278379693	1678.846816919	3562.05549705647	1360.85398267479	4476.71146110927	3008.58267410192	3631.07853312274	1918.89423494592	1336.76477265647	3416.29959094238	4353.72673119374	3268.00062000036	2852.15498830632	4110.60844830974	1342.74642567989	7014.65311379573	5774.36739764046	3737.7928282431	3558.51913692559	3479.15917987878	2150.60543753952	3437.90105886745	1728.26881939693	2831.85449509836	2114.30154192807	1686.55581039391	3510.85768407688	1513.80297238476	3368.26052482637	4624.83677598636	2621.04249409119	1242.10689217733	2047.12303915829	2204.97180970588	1714.46286326466	2189.39750705347	4760.00350901442	2364.39496823798	2678.18336433301	3064.38635368436	1655.84876159231	2947.25387966988	4860.03380735123	2898.97541593875	4440.68711672098	1592.46069339635	1706.12458002029	2870.29660141126	1930.55987079035	3591.00778984571	1654.31244041663	2256.80124117637	1557.12340502442	847.33290425376	3085.25936818502	2795.59745679186	1199.9993498843	2865.1156948479	838.426173442876	3578.36416341303	3913.01134814489	3348.81542138868
hsa-miR-24-1-5p	31.5902260585338	38.0052399060271	13.8628257358554	25.8260295232696	35.4435761371901	44.2395866288644	14.9270840605638	23.1368154502521	31.2740218943619	16.1728089705796	31.1971710173239	19.2652543591575	15.5040709105906	52.2329054057089	13.3719341701511	12.9227429615186	43.6372075876688	19.6979902650181	23.3699225647	15.9038424796112	6.86053849755652	13.9815186894704	11.3189964590732	45.8317650733754	78.3242443642173	73.3886337784533	36.2156658176884	11.600594107835	56.5307677458218	25.6805055908183	40.6631705072269	12.3007968830862	14.377688691186	64.8314545545911	29.5238646782765	29.9119497781665	33.7567009683902	74.0176213366063	24.4371110537003	26.425841584183	38.1677745810326	51.0247483258869	13.6268009694482	15.3243171570498	18.8925852474215	18.6535028419493	47.835111343796	9.75937987067052	21.6505146399579	39.6620469226365	23.9145778358359	42.8026720955098	30.5924096211739	11.845216828387	14.8906714063399	12.0680200316582	43.5757204945276	19.9064477096185	32.8858333669642	26.3396922112736	9.15614796285807	23.0342032571878	36.5884751155698	26.4085134384177	28.4797805769801	18.0968032575841	7.80459640141173	37.9345690395749	23.5791284965563	26.2263066165217	35.5670433437845	4.5658258894022	6.86543318552541	14.1253522275713	12.4080151192618	14.1237637394642	8.75896745725102	11.6584482174225	5.18344132703469	14.5931673249154	10.2404929418213	4.38316505481111	10.5283633290834	15.9133082282733	6.20156030428185	2.90487746698426	9.14287295333601	6.54094626113745	4.55497537501767	5.60518742936948	14.8898211284015	5.96406587044291	14.7350948185828	4.37657647645874	11.0456656568694	10.3192741540695	7.30036690701643	5.37863087852855	10.9439629818087	12.0030722227348	11.617663218731	4.088595727158	7.29678111070443	5.52580935315519	8.25873162057878	10.9723360289778	8.08993699730642	16.9491576351925	8.16896966889129	5.53433541653365	17.6470897110295	16.9223918049398	7.99643801436936	4.94054256973916	8.85432223326579	10.6453178080296	14.43468918978	6.47258211515038	20.1961624124124	10.7967487265918	5.75262841935546	11.6935746301963	16.3871924810738	7.82862590931023	25.8725146823768	13.6161285237591	8.21457734433221	9.40006200161941	1.65738986988203	3.82835493166375	12.8009362558937	8.40075557958495	6.41478724332839	13.1155102019532	12.4441272779408	9.79869212686427	3.3733416352695	7.94389576297761	4.38678587716252	11.7410382433279	4.25686518702869	5.06410279244689	12.8025703724785	5.86607901294156	6.55708575744245	12.9746116346352	12.2280759892224	6.97673404586838	10.734314054203	12.1741524014646	14.9712760952006	30.8081823063148	6.03923623563316	5.35492748250215	9.34352436862593	6.72953555040008	5.71729293973209	10.2151641281622	9.2165439207776	11.813153455699	11.1369554955348	14.127658007373	10.1079150647525	9.9973974695152	11.0664319618886	16.2826356130302	14.3856300918151	8.6429398718755	9.78984161055033	11.7572623032556	5.63256046606702	3.93174798067127	7.18276038067946	18.8370431010622	5.84785230683616	7.80341707968629	11.0811287694887	9.40383635915785	10.6698742288994	14.1284803143632	6.9473962582811	12.3424048423442	11.9765083797369	6.22250565690054	6.08298837165441	13.3310235263576	11.3049331249366	6.38745125970505	6.68558990698572	6.88885017301679	10.7198022572674	19.0428246901421	11.8683778548477	4.88240232964203	12.293879530225	13.347413303383	13.4402660073997	19.8363810542654	10.1825102572177	2.16788044157216	6.97629191510201	8.48946811880207	9.3650859297264	7.10156113604503	10.7029389148744	13.6405248295834	2.2487021651259	21.7060299357362	11.4869397002132	10.2234206031337	6.81382426104868	9.69418381679854	3.06884531907892	5.95376962451048	4.36072317372484	9.98883506713966	6.55328356310912	12.7782563432022	15.3213791461538	15.5140581151096	5.70170192710487	17.2243820253616	11.3955089857235	9.39782587403388	13.6209923184038	19.1050736524322	8.68502252266141	3.0803934205393	12.2379110491682	4.07382532374002	10.7404473133562	4.10551779643676	17.1283865489648	29.9428553055941	8.08168361127583	8.59245419243014	7.61935775684505	17.0767253909901	9.72079796402201	9.19640871772789	4.94649555398468	14.2654110647549	16.7540516310249	6.6052532182461	10.6990317048351	3.87842273856376	12.5029461450734	12.16184101426	7.94995266559645	17.9280718362158	6.83857216404771	5.74098755797351	5.56314468305067	8.27892893677218	3.39301383555285	29.4437049723198	8.69977641691885	6.48041730818148	11.4206203507817	3.72771166839228	2.85587370494785	8.85100289390189	4.01528040879765	9.8134791563927	3.96176072805662	10.2931322317019	5.8688508378453	6.24762500849934	4.95176954742997	13.6472246142424	10.5392015066433	12.7504566241064	9.88146490742119	10.2488618299695	7.75500109150997	9.89599618120153	15.0544585690779	3.8924628475635	8.76501005711102	14.4302972403673	16.8183120867567	9.03258427201962	17.3777814651504	14.2396607352485	20.9027511484156	12.0225970852927	10.3265081735176	53.8044302398591	13.4379392908975	5.82299013197746	27.0632410028432	9.66488698300132	15.984883324585	12.5811785630169	5.54229747181698	11.1228325872558	12.8556545359858	7.4299530289016	15.6696842516036	10.729037551183	7.14871175744102	8.99167206869806	3.20131489095392	5.03134638870402	10.8275847640337	11.0513860081572	5.33040725001414	16.9543187151906	17.3320451784869	13.5700518608069	7.0753946343391	11.5283498094257	12.0874170603033	5.66408230162818	8.20449955054935	9.62110782961332	9.7231175722198	16.0492137375228	3.96706854959782	3.48540292744965	11.5768628907356	38.2596348691343	10.1471550534885	12.6114062894497	3.82061250771594	8.35258559994458	22.2064167231204	8.89511066782682	9.61501781999337	3.00949413837819	8.61182312004866	3.44121666750338	7.41127383755777	10.9866807945247	9.09380246188526	11.4457319383535	4.39504793778626	6.49720352497794	8.74004132945066	6.18320352632722	11.3564340494743	7.66208666043553	11.2967795672972	7.2562483667056	14.2079976844423	7.68666174011983	6.42098295537945	7.39313807571259	12.8797423115051	8.66153265364949	5.21889112442617	6.02759145575993	6.67496761506424	9.7020453094299	12.4321768854834	9.44611118695406	7.24255123446441	12.5698147187082	13.6108048085883	5.76733719364476	10.4945548619268	11.083450763973	6.21155840813711	4.77651463576232	9.1353462711039	9.17189468760755	8.07807453146626	1.89190200584512	7.81544461268603	7.14808972789946	20.4915736094337	4.03672950659456	15.858555996338	18.8889704032183	7.36663643263453	10.6212984418181	12.1885448497551	9.48254058584708	5.64296325540438	7.0634896480809	7.84102254887102	9.6201101253031	15.4940374705236	5.39035303683855	12.1800249873547	9.69828731011284	13.7627610873981	8.45812807575613	11.0769084095524	11.8740111378594	10.7368837509423	4.1923462889533	2.7904207676593	9.62526348222591	6.97974618991732	12.7528515726024	2.00345676376797	12.2265788095527	12.8977017842397	10.067040707711	14.5231674939829	12.8292974910125	8.4936282826333	16.1718587177939	4.23699842645815	7.8818825966327	5.08561266990023	5.8912442468454	4.84298870704554	7.05792550961405	9.55216497139642	14.0788917989256	14.1648764599911	8.25652963652501	17.3705104749144	9.96662340756576	6.62684055511065	6.12502298149605	7.89417221021975	22.5036199606306	5.87536365377059	14.4865966178868	11.3618922596545	9.8250900094882	4.57079068727375	12.0068435409272	24.1449306772061	7.85630877795163	6.98451484078987	10.7644953025141	13.7862046334957	25.2246634556888	25.0820922844983	12.1418375441707	10.0188281046757	16.8521274553501	10.8370426733566	10.8479786797405	7.56609259512212	10.1495102537239	5.81249182362138	12.9165769445295	12.2826875760055	10.9326750372689	12.2992585515431	7.8416235035745	16.1408656105488	8.70504685582242	8.87882702486328	13.2758391272122	12.5867281514328	11.7682488967264	12.449351390151	15.9879430571288	3.12985323101566	9.87215865284264	6.24935773196493	13.5828819790361	13.6903985512304	12.5303271450408	1.87987684293444	5.75214931734109	19.9228713656444	4.6778625329639	5.7152294171433	4.45358085304664	12.4538740588454	11.9921864603296	6.15464258850887	14.6527466166449	11.8916794560851	6.02664445086128	9.83648373855786	5.5616350462021	9.93668626317681	2.80866792942396	8.01751563972914	4.86836210704914	4.75184864539852	8.11762361327805	13.979465187688	3.30807053694765	5.10514643431171	8.88496934195701	20.8535299334519	16.1610064781924	8.35649593880735	8.27285090281484	3.94579295898471	6.15702131868246	6.09031202799247	16.8042027606135	7.35045097885235	15.985371799073	3.53592102937123	4.91413733002576	5.61060616682843	5.25882420771906	8.75038846576838	13.0926499621685	11.6662662383624	8.35303549449312	8.29668802054118	2.2916212173467	18.7961840156629	9.70896708526737	25.4987035353619	13.0610524587259	9.21154307455729	7.60871811982766	6.1965080986371	11.5828778667226	7.401710957387	10.5966174248197	6.83196081650787	5.54092465166421	20.1130114550115	3.55102879543849	17.6218065298267	12.9446019543904	5.04729554020807	5.06411786495026	9.16184268744411	7.03950041619173	16.3411730161247	7.93609917002854	1.91809221842804	3.82103935262231	8.10606408000661	12.8381914176146	9.65888082972534	10.8460183753646	5.37591270231924	8.27994890780439	15.0635349836741	9.1449572608702	10.7635677774915	10.2523129689779	5.43529223085219	11.0947347671204	9.31301595317293	15.2393924625588	9.73576678686402	9.42205196772129	21.0549325030588	7.85531166014209	11.8975208943815	7.00140172032742	12.3840626248733	7.63399225025284	5.27515754208358	10.6995398975744	7.25636231239986	7.35454809798623	10.3202909560347	5.37756882796428	12.6300521569021	11.5906106608447	7.77424277901179	14.441019912824	9.76945833047548	8.90942513996741	5.77890143226474	12.6564321105474	9.14079083275878	13.0840086164536	19.3288051643417	7.3499808595127	6.370110742712	10.3769749642352	4.84828625417877	7.80293762962407	17.65905864953	15.4281993539999	11.5407878520106	6.76390545528031	11.6090412232142	39.7716717671166	11.8976215909664	16.0979074735173	8.18550821267577	11.2896336521856	8.98288932173974	5.96259947627759	3.29214798765776	13.1661707537074	14.4009369463441	9.27897131355711	9.70073272200686	10.9747951101	6.009006087954	9.26938387457772	15.8126641224781	6.20800342430696	9.14593330185271	5.75441276510139	11.0162397196516	10.0207297902249	10.4560693311869	4.94955513394517	2.68052432796257	9.99197795364618	10.7552387503053	10.5141387509769	6.86325744322842	1.94777568018165	23.5236262321559
hsa-miR-24-3p	699.639163885199	897.319439263027	1083.78657189649	682.519771282393	1178.51555775357	906.768853006404	896.279614567657	572.353858132239	568.776419807985	849.878417644689	780.090586951456	868.515764891578	694.579312480625	709.593251341637	931.084371302558	935.585436314705	931.222907900688	1199.45729502994	479.158867224008	439.402133066231	710.858250219732	735.154636655611	745.923927131242	508.342260281854	1260.92429569035	887.668579277131	691.248454761263	780.343692252195	664.727317520116	725.096962093899	510.662739814496	537.098862855674	674.124927075671	1047.52867772183	713.773697100721	1022.51168086715	652.748471057253	824.821006881118	764.482911829715	724.124280299343	764.151647227319	680.084960893115	926.278876028642	833.013987882711	741.622525734563	558.36837702297	668.847535367463	540.536193483257	663.89854455778	592.918891285836	985.411162895833	605.09051664275	649.155843313348	565.953828627803	862.06253833555	895.247474992016	1004.50608229822	566.71127957056	703.776552547704	613.525643386309	599.703814376814	740.257378651461	1131.83053713067	927.153733900207	584.055597737325	999.373977219954	636.984240415275	737.076776827396	800.53713564501	753.381762949781	739.149642468499	756.396521879259	595.620325091837	959.750834132237	1020.30807307979	754.334178578353	827.717051218496	590.407997124331	1870.54736504199	802.481521338984	544.221166308076	320.536322033303	788.85526910551	756.134872061641	504.710131309488	916.330741347321	925.41449514891	501.586251407683	678.754486471915	557.595847415407	1162.72988339458	439.401213366442	1015.44705975656	801.216166720637	772.059774451712	585.77543204435	1980.16599271368	476.488939102599	981.393049889422	671.304606219386	1309.19078924089	837.500621119825	593.217510053887	980.901221351049	470.299653097655	647.815968168073	476.035529026094	833.129813388561	660.157534197348	640.3466287804	1185.23489567933	961.451281950244	806.156990638816	917.402458434534	624.404494476662	881.15663069283	674.696767481585	647.912563487862	595.446233950159	766.848728039025	726.884098854986	882.123466737292	726.824918728338	840.979157093986	1523.22541542498	494.323660603997	565.246058929944	812.702235982607	616.326406551272	626.382012634838	889.081293039709	600.26351961393	1090.63833517122	469.84797914239	976.322682808597	733.006070708069	589.589702350631	439.901155441193	601.728269590223	894.950020572316	1193.27793666271	708.358264639898	825.176529774503	776.597841400048	558.421202020328	1281.6141683663	1435.5792936649	696.892555876607	709.109468704617	1194.28358448874	995.619640060069	846.594552871597	759.632686030814	778.4544263489	880.571906845103	561.704910117812	947.773173014493	881.140164416128	697.113224770963	935.542325736629	805.052619912794	539.977814513677	673.045829639274	225.31826147705	1659.74221539236	607.57613254483	504.578288361589	731.062503399708	796.999140579849	785.78210201984	504.828594349642	501.777999304693	873.805313002117	602.065458612037	701.739821177011	604.877142582345	824.865112506964	854.671689499822	871.45576856247	846.712333385579	792.231036694509	658.685477964821	777.340209311941	888.636145979075	761.92323819318	821.012392012811	1183.05768714395	661.288946387249	731.924914918157	791.074521433541	660.440706327473	830.942115870564	850.062560998839	671.787890282468	1540.13499091703	735.557503761123	717.654498629439	875.41995674135	831.830731502124	503.507328921092	773.10779686763	798.014941318916	790.94360461423	934.881727677144	588.724777102391	1039.78396160361	731.112307898134	732.798585781971	1016.1006948336	674.061880977424	1353.96529654046	641.791006114523	892.808733565114	811.597081863409	812.16536889996	821.56997008958	982.249723797768	951.3390057263	1557.19140873185	740.698431234649	458.245663611505	948.671556249705	943.517565324179	582.907158737109	901.683110267991	531.538878741794	443.934235603667	1223.70433461904	1343.22551182282	608.017403402602	2129.43643681643	806.902855083008	579.960829202498	810.666830485204	880.30909505762	683.136362587073	507.692355104978	795.099359995214	1026.84680236291	332.612889567084	948.00545924016	807.679415078878	811.796976109954	870.784183281887	661.044745645552	1202.6942217343	847.304189347553	561.230264235448	943.805427672166	764.317713112344	1045.91678836311	916.942013624553	727.596129646646	443.756834552897	818.187263155453	1139.98665671707	971.001183286629	753.288401221826	536.781982956901	366.195967415112	590.671716355823	913.597852321792	467.423246923189	717.461408378878	983.790296035811	1040.87871796385	701.302514450718	1103.44675608635	487.58206160856	1023.6554519822	1254.28653345161	659.484384655658	677.763640590247	712.139009167861	788.138913985065	827.461620163941	904.610052748587	911.669733231437	786.336250117746	1019.97127402056	997.47743475813	613.389449385326	848.602765565127	1087.63828870658	877.770501498699	676.351415633478	535.321665519897	1350.36223969018	819.659342134134	976.14822162011	967.579076748142	427.904626388623	768.782984131148	770.19813264646	766.20344910069	956.95404035187	951.782803510552	622.677162937199	835.121350757097	676.773339384194	523.264776816392	807.147194126432	978.307211372917	592.022695249519	749.157585962632	538.757565817149	861.831158982973	858.946442971468	355.151625516725	721.492610231976	789.100197701146	932.776062388304	655.313871400737	759.806996444225	917.117209218769	2123.19393062575	679.854670783483	2224.25792060115	662.726720911488	543.768090437819	863.326724151634	942.209780964352	588.66465871258	1136.70821172672	743.042380017789	962.429403254868	1579.99904608215	811.961313850205	595.651822771833	595.000190589595	919.41390939445	556.513935282085	782.073415461761	771.056740580894	769.333309435901	635.220380921309	515.787511410144	2012.89046700501	581.732005149678	1023.4413052597	726.761768615333	1802.39054554714	938.629402947485	1206.35891334368	584.139180858459	457.213873264585	630.000391249373	743.943808704078	854.011841010456	701.734160225866	655.613992703652	868.356122618915	1085.22971375924	974.913533290828	615.041712279435	921.650313975258	664.81045086214	942.438415904277	746.84987288444	761.786208017785	518.443771471357	1009.75188347464	499.191072606834	637.136977394198	679.905379491816	594.413064427016	533.04576027552	507.692223374355	757.932529959888	863.380316435063	941.163886591933	531.275388865462	735.047690225379	746.811056282219	496.027968562093	882.23422564881	987.438608860569	872.990970484788	752.766041986572	556.780975763561	431.017573052448	806.685157888871	874.271709316722	804.722000545996	860.31079845468	848.89518004347	555.159468315278	1301.13987924987	742.42408397209	528.256163103936	787.84726499403	429.869720749186	787.983262316424	890.806731235468	619.810642154283	447.829228639019	585.020920474836	788.199047550567	745.732818167493	1678.92805400505	891.418214599937	1146.74548379484	797.787372692998	893.754584641438	431.206676770122	1063.90210672035	746.73449641015	1449.35430361897	915.324417988032	1285.91601002263	876.450915929041	950.80129933672	658.235312113224	1677.8555470381	1094.20866505677	1043.98629609368	710.676988902813	842.340795160146	1070.05344645393	1092.24309079868	1232.47405761196	990.978569210678	979.035088920448	752.014635253498	536.065335291939	867.496155794649	915.554327006947	748.818717070673	1183.56455629454	764.342639881545	886.24986615152	700.537396483085	917.471173555727	673.907576427222	542.333630138392	1022.2706732205	710.096410031286	998.994265374967	653.811576505996	580.484599590408	986.107747796907	709.790174074539	818.932060582968	901.546498581196	819.246330555716	1039.75874636007	680.348304043594	565.663143462727	1636.83018314842	880.402377787847	992.56402342156	686.362594712934	586.470946175002	741.020766313523	1184.71314306693	502.893248653237	1117.26439429958	860.516359958297	702.483559316088	1219.143611095	869.49607755626	965.040248869303	1070.18080973703	706.595554633587	670.202182874759	820.548835135443	728.55920094638	897.188787912483	865.049500894982	739.190512785435	782.88651538926	1161.89284755272	642.183851568499	786.471068010201	923.88625791	611.411791748107	342.819039294204	637.394331969361	1707.27597421067	717.611935336597	658.664822602328	1196.06745123237	905.670027902442	741.528808187315	1235.01471595375	696.003796251325	1335.93704556097	823.349873414624	651.8237943949	1342.54336702963	549.159145576038	561.822662839485	654.153478565472	994.544921645501	589.877361293497	1160.48889976498	1020.45028297261	666.716548851726	630.381634682554	542.878756617909	770.457887278989	587.568218047236	507.930501563236	440.4013208058	447.440134274306	645.566873588513	694.308188221857	537.025700404514	880.552370381612	822.435497211324	756.265980089402	914.0398933043	960.277262368637	628.192960037407	392.466480524995	775.225891639372	1234.48831178213	613.667563397383	792.110417091052	965.507032387205	891.330250352256	739.282964723722	468.145123941364	542.976980442761	743.349981510176	782.9979376809	1046.98283086507	1059.69846371514	684.872626450652	801.855004693041	888.836788088128	739.629041904822	828.45524231781	803.346928701646	1042.72000946727	1097.1405935485	786.260815165147	734.672228405911	647.103606150386	633.356681513817	439.030259917467	1043.87737823046	818.525487417482	461.403604642539	1355.90553660744	1968.87543631231	584.941903098896	594.722759063684	550.085985337849	1311.3171756477	1891.59274313825	966.868156211496	719.162551754692	798.023524780953	874.733788837286	533.815897927692	699.263857866003	853.808954921474	1424.92317405892	2854.7054727189	570.948692157013	559.532195932856	1012.224538325	662.327959993543	486.654753888868	669.63920878334	845.210237044844	705.673368682867	748.380605529877	760.445975521089	694.932507318525	964.307721895667	993.902245192208	801.67739447748	779.561294648455	604.018919795806	1047.6806763032	1100.54560705738	919.069352092716	804.021254992167	978.629960623259	841.575497672665	1451.00622089493	1374.64198034236	899.570747518602	742.720394309251	815.157599857859	1005.99983842629	844.284608629397	957.862458589831	810.115420617926	865.187052959015	778.584787619227	715.828700582419	798.343573930685	1629.36176633196	468.951354183586	822.726217309657	370.310137905196	608.067692774629	809.550913677546	893.599196835572	559.722316282958	547.143738376523	938.42157819315	692.943573679347	949.195851711928
hsa-miR-25-3p	5019.25730753845	5960.55312369941	7609.56642644512	6943.32472135898	4087.86976914618	4918.20846309794	7156.78583718614	5411.6968845897	4563.11569496835	7190.11120204719	5999.24302882996	3260.38444409519	5448.88968755043	3776.05163538446	6533.3115184374	7831.67241421312	6152.50348323671	7076.30729260928	3128.221515604	3904.93115000933	5448.02522061238	6106.54184820282	5776.77901549047	8151.34268681072	6357.14001780462	8972.88182918195	5281.75332001295	6308.11310723436	3890.6578513432	5370.41934832218	4634.31288521992	5631.53371622055	6767.59293579333	3942.18093987782	5258.4935520654	4831.72331494031	4596.45938170914	4770.19046045154	7510.42684793659	7226.79136949424	5464.51991545622	5254.45121813918	6195.60241920979	7183.50404742485	5878.09518435443	5734.34620198164	4432.77422886565	3816.8859671653	5630.16057944948	3892.65294824685	7506.99008369572	5421.81617656954	4773.90015143791	5905.25471795046	6082.55788174838	6953.38710269266	7815.00592416434	5069.17016238498	3962.09072439079	4107.49860704748	5592.6817134277	6560.58521107068	6737.1354176003	4365.22889096545	5701.50889704157	7055.49308776468	4850.68757762542	4102.37976959078	6356.23299483685	4733.82651435175	5099.41407520592	7121.27496766966	3607.14397864515	11883.9430895968	7962.41618838117	6024.69741831281	8136.54609387308	14616.6565476757	29186.6970096084	9924.63107389714	6243.54854942857	12268.4121873744	7630.10626606039	8235.55267728685	19798.6029840413	18906.650369649	9365.99998114067	7956.87389364124	23073.8062668335	11894.6959210547	5683.45008982721	7346.9936699515	11178.7360457271	16778.6260856637	17535.4445932109	10170.4532074632	22838.9054601004	13746.7281221867	16226.421168496	8767.09779990982	12474.5753968114	7202.90653839537	14884.0413182913	9063.47562286391	10030.7461005221	16328.5200866321	10985.1204587824	9972.95397223083	10192.3568560463	7209.02653380013	10241.8929809813	4601.93106019746	8387.00578770066	11085.3938841871	7872.24318057207	10048.1483150263	8303.79153376867	6063.3125582669	7228.42906118096	8556.978241709	10373.5434820683	13014.5671477473	16035.0532536928	11579.5268732181	11055.6711941462	11517.9618202812	11040.1911018258	11426.8402392097	13897.2631024955	9229.53955357716	7518.39580923534	8328.39358827501	11136.1458548332	8133.76509690199	4939.29980931737	6607.95770111378	9416.76615928587	17857.3349023213	8741.082354737	9152.67946272147	14517.7074010201	7933.58993432556	9344.79200984926	11341.9085949934	18230.7067014877	8118.94273439568	10151.1697613708	7744.09842094619	10159.9111759455	9903.56233319117	5654.45117218094	6868.34624201628	8774.82020133774	10367.4556128894	9832.91736391777	5860.84750168059	10083.4458768761	11094.0505303684	10547.4997995199	7559.55814147089	9371.00387796118	20345.9365082319	12622.3838821037	13669.9614803746	7759.91245805963	15126.9446961464	10499.8989604586	12856.5115903723	15676.4136748879	21443.4113307933	7729.44541152652	8616.47390449101	21896.9467267316	14279.3719833296	7276.73840200107	15063.0865912226	9214.37910916724	12910.3864134548	15654.1319992364	13606.1210094749	9230.79078361787	9009.55983954711	11601.311634959	10785.8446666451	9234.25264121746	14402.551823373	6401.77838717416	9506.23041045888	11096.7482575765	8367.54422232007	7408.98027087504	8876.95161648542	10329.7841260063	16216.685318691	9932.63747602242	16103.2389718902	9895.23615398924	13055.044614807	12984.7465322347	10900.0127803636	12324.3140596959	9669.36765178293	9240.47281078276	8006.32478103591	12411.0696359545	6144.73493851286	12499.3884248577	7962.57039858996	10460.9061193757	15332.4860758044	11280.3285393496	11701.9143139975	11687.0245275645	7998.04266471896	10595.263235646	10519.5274751519	7416.77077362901	17073.8688317525	9853.56579512985	15710.827405719	12112.292163995	12699.6357280769	12363.7684849536	7881.93123166785	9246.01307587402	6808.029385235	19161.8384879225	16686.5147941551	14679.8698151662	10558.8851824773	7260.34017451847	6705.46981719351	9181.63844485083	8123.07653539469	13178.9089686894	7911.13736561622	9555.01600661016	11577.8268332803	9396.19935690084	10244.8409272192	15035.5497394248	8877.78806102759	7028.35709235199	10375.8113997279	13067.072674477	8525.72039389757	9396.85680361986	8970.86672873255	12471.5478711685	13396.3333933434	16114.9252692051	7870.72754683077	22898.5920827021	8077.81707592615	6684.0353447485	10166.8725974799	6751.61962146838	13547.32178242	9125.0840490072	4904.40219978861	13277.6322161741	9176.76242535724	10766.2981804126	9107.28974301238	18762.721944267	9039.76781877145	8051.27365662136	7895.17519506398	14256.9189190358	12347.0692658743	15152.0030332941	10826.3949855326	10244.5771779286	12656.4899082861	14000.5576236956	11841.0576147405	8882.37943706776	7435.02902830821	7160.94076780651	6996.5839212128	12794.9862504351	10276.0561233491	10641.4039380291	10295.3176556363	19097.9839776819	14492.8667888517	14831.7196815324	4044.16277570149	15793.6802658486	6303.35843623369	9342.91151644635	9206.0103349502	13329.9418591514	13581.1489771863	5463.36407562982	12512.0875574373	19836.4840641818	13931.570304783	9497.557321415	12896.5344502387	9562.94098674737	7142.40075799393	13969.2727078378	7517.75854236198	11938.0254804949	6530.04443845096	8856.68146045148	7871.98161462413	19670.5246853751	11033.1791153617	9682.3769907391	7560.74642449608	12936.5125997094	3360.92794598644	5954.88859528165	26979.6819946324	11002.2637523814	22103.7843616294	9270.19336139694	11514.0936435433	10530.8889611439	4330.70823206695	7688.90541310696	6777.03507068692	10982.5713264243	11871.9604120188	8119.89192663613	17367.8735924807	11568.933298222	16866.3432382312	6972.20758916684	24311.9751766624	10544.1407687557	15206.1849814763	8498.23616955028	8819.79810467548	13170.5980052411	12703.4751233555	9294.26369663824	9486.24909696445	12080.377949344	17206.4805937814	5198.27164633346	10050.3607426476	9198.73021615362	14058.3647431075	15002.2683674774	13064.1653940369	5473.45171723352	8866.10725658787	10452.3891445397	13386.3960608548	8234.33392010851	7901.69358193243	12823.5812394261	11580.0320235725	9808.13089233851	14226.9590784939	16162.5379168758	9485.48840100653	8781.15255418225	10169.8557379174	9310.77877325588	10267.8033865151	7742.24855117843	12599.2776797645	10092.3554848864	7604.14447060185	13118.4368829159	9614.89095325274	11124.1250199401	11948.1523196874	4787.03670622424	9737.09321804862	11862.5503484119	8782.93580032058	8958.31645713729	9252.76896731106	16777.2409949672	11436.5143019942	7014.5739566259	6127.70637308332	16337.4300058402	9118.43599018724	6939.99023157596	14044.1590672022	9957.57526743899	7158.76673677188	8109.99493375145	10367.5632619814	12403.620301951	9209.37401567564	11957.9233569622	9408.58414954943	8795.40749928178	11529.7900253137	16374.5290203119	11027.0753184312	11151.1932514293	19123.4376178978	9639.91283990136	15272.320790622	7981.68378655008	17604.9419114395	8670.34821988127	9632.48785706535	9081.5065061582	8074.51025784525	19113.8542581938	19634.542015955	10858.5435910589	10034.4353729745	18495.9315374305	15686.6842764614	14179.9835915801	6429.49122548296	15098.0741249423	6321.63167395901	11163.4792241214	6280.01221176377	11001.8228379471	10460.5675868826	12930.9887848551	8053.73917048064	19825.4472847092	8583.90934209945	8085.64679326457	11673.6493627816	10409.6611997205	11323.2766904431	12428.9482531006	6294.90881413706	12746.1176441577	14077.1231652961	8852.24438756571	12791.9263587218	3516.62355597124	8176.47949579179	9377.14455896899	8325.63153170443	9802.17032217722	12158.8059031141	11518.0155519645	9621.60213385704	16287.3972558363	9239.61442735278	9796.1693129462	15170.5979802794	12227.5295466166	7566.86236324306	7213.44335569216	7616.7277472797	9024.15157380728	10549.0600280265	34557.3698946341	18753.1245688484	23381.4514296454	9836.57763057322	4136.47542859622	9829.79405022262	15807.3088921998	11703.7869457075	15709.5635527775	17145.7214745808	9797.45625657587	7577.97012075589	8930.53989440574	12527.9513073767	10852.9856637807	11936.5820907337	8905.3974812821	11966.780921148	12006.8829102821	10221.2166549207	11924.3730219895	17825.3615637109	6903.33043209741	8073.06009885227	23498.6623977579	16021.1270458388	12565.2548958791	12473.4227295694	9610.19555574144	10271.4365160491	6188.68419863387	7189.80415661173	14297.6315627524	11247.0152709406	8022.15143516436	20966.3761071157	7639.8118858634	6859.02402908518	10410.7152123173	8879.44284637448	13741.8965439176	9429.1588829248	17766.5334782237	11874.9051396194	10215.8541477529	13643.419365182	22815.2277624093	10062.8435324289	8171.63401594723	12608.6370230838	6459.19820324505	4707.92902226728	3494.39457835201	9559.88872856587	8712.33640764369	10656.6676493413	15680.5859189906	14625.469400068	22082.5779489758	7409.5982158871	6113.9372166549	8014.22511523358	4807.55959392963	15680.1589077692	11296.9559300549	9921.12216697571	10832.0779918962	11689.7202103989	12999.9965475472	15386.6449043267	6443.36849788399	12787.0088177256	13243.4326287855	9206.2188104089	8339.99132251476	8802.15927659233	12058.2328211839	9520.19142172508	17347.8819439978	10826.2106163561	18079.7580514318	5435.7051819514	10803.2861162012	9331.22275127989	10893.7757787161	17440.045828266	10827.1647082607	8940.94756830683	5252.63005629031	11183.8116045074	11896.5085774962	22543.4311735097	11161.0294856624	17501.6001852648	21528.28673002	8401.44108719287	7836.71901669837	10806.7095901774	9127.11148338645	9233.64425495758	7770.97987847791	9014.51953195825	10494.8206361909	13192.5428228689	17608.8797781715	7090.20270632965	13782.2039026147	16850.4866879342	47287.5992329858	7925.80693637032	13368.6778220589	12224.2882657019	6461.25610223207	11023.8488182153	9955.48924873588	10415.8597457971	13176.5741339813	11090.3327343193	10868.304323088	10600.8319724704	9400.83229993449	8746.73438898299	13010.3448354109	8017.37082744338	13852.4681319055	25354.2787670321	8421.14331310928	8253.58566924142	30792.4386849936	9804.09938877239	13800.6176026249	15869.1781397748	7634.85006212021	15009.1072393778	10379.0431932669	9638.46105611437	10639.32723585	9831.26236268752	10977.2762886885	10098.9898336766	11329.7700954949	14825.4898435663	11181.4388929521	7392.91377851118	7180.82075175664	9889.22509748185	7766.63365828	3359.53779871159	8366.11714078075	9129.23483459634	10107.2410951158	6448.91072982863	14395.6323890799
hsa-miR-26a-5p	765.593788542309	1539.80879412661	833.813331460129	1189.10553233352	1335.07993185082	1048.31126632971	1418.10993595146	1037.07546623291	797.169061814629	1402.65316981103	1823.89917100248	1362.71863485473	995.257066894176	1265.98415512849	1425.10278576539	977.341735175938	1675.643177838	2078.10866514434	765.927516500927	943.425394367678	873.618468491127	1543.26414997185	1444.71056932701	1319.92390517854	2728.03680914841	1463.78272785543	1258.91503430318	1291.04444551569	2375.29344361922	1106.13212471911	1080.17290173611	928.884600122609	1362.79975683122	2216.9095143984	1187.12191607333	1559.81106172666	822.793521245186	3322.82491571924	1252.51334480629	1564.86338579812	1742.01768978929	1765.55849082718	1537.07662229049	646.797210303824	1351.69740188313	883.569040604949	970.812724389772	570.040922307991	1232.29482537402	954.818702569437	1680.13444688129	1046.13151007128	751.135971446592	899.931379558764	1098.90042195002	1522.91821993744	1584.95496803012	1077.52506308585	934.697330888682	905.235496766001	1083.21649258515	1319.21911324703	2210.99988151488	1106.83128842716	700.706597307534	990.547725224909	1195.81696189631	895.912450518149	934.847294434762	832.1406384453	1274.04147612759	956.195810778482	495.422659063433	683.100982240565	763.812727362922	1097.2919154723	701.890015265307	535.294237532044	1622.71150821912	776.051745846744	528.900928416101	898.230102280437	619.396339812397	747.182684073734	1067.911399722	437.743240945394	816.275902090074	414.085936248893	509.524470051144	806.817544997854	866.402418437968	853.872263382947	500.841553287452	637.2976818897	751.094493197445	1216.36041613067	1801.00413810279	537.516873652481	742.905002641854	852.484559536457	977.455834371705	712.031539765092	592.398031122372	328.492306391514	436.16427475154	686.253498444657	720.440987775322	613.534174803438	681.077521444209	666.726156226926	851.009994981167	1005.08105192036	1625.96730710695	755.831944015608	707.469298214837	849.234651548123	698.117967007474	528.746494999571	430.484373551306	801.051848985442	615.073846171121	521.250507449529	848.57821231176	596.937505294638	1099.17216178744	896.623987839032	810.396030226916	958.373368358223	475.077140624393	840.086860374899	927.441078488601	687.956928027876	585.329177122454	1296.19368956049	623.171659085338	880.572998351329	1073.75174590451	296.311534375073	842.580803808833	603.730007541166	1165.49637609204	597.046519230767	786.772301670402	635.20388618303	914.540066795619	875.337068275627	1170.21083851344	1063.18779363906	744.415068549327	831.554447040869	993.48786235687	1199.14981064275	535.980802410463	339.267101909266	503.817080016018	702.431033751745	642.982380998752	459.646398301224	666.992295825951	597.223826851649	813.96272164429	1042.70496591249	1014.69110048431	270.813272859791	1329.28693852606	1018.33733561476	412.528667027526	938.01279996082	451.161621320867	606.540724898876	740.866890355948	448.312775598729	306.181698209903	594.09732277437	891.690367339336	677.080537613702	1432.19904734894	681.070799271507	663.473024260606	531.921142078759	867.681976019481	552.439032985322	909.054859409518	734.161336696745	663.058528384761	2051.0175614352	2278.22239306094	644.308103965689	468.259142773988	589.392721690328	973.272695613824	632.433313105551	863.501758916867	761.903650199797	1149.64828936509	476.210644120845	720.359781793881	1138.97585867822	1369.73683297112	521.675007535835	606.728703836023	613.625376068023	1085.9833810026	627.65245840185	412.587854989918	898.437893301306	364.005763253894	398.837586803866	427.925015152807	1040.53972334784	628.795538483874	1829.7257079797	577.57956542448	563.444418807542	842.413068254318	1318.22656020905	644.387328800035	886.654513681086	1236.81520940817	949.448105366466	221.589969820988	754.075011933065	797.682492583685	910.653624086566	1235.20283209246	648.088102999519	848.369902071368	2666.54826079762	1140.85365253528	791.02907730459	1160.75100419144	883.73446001771	436.123439852079	620.406947995399	775.970110922409	783.937747266771	1086.96164184388	819.089896429864	728.314550554573	450.570586399517	928.475488004688	739.558097211886	907.36147656849	913.689770644984	555.591291127301	1285.71917747252	561.611487116885	982.594705034392	790.513023805754	633.126630008998	497.88821237933	584.106062497151	943.755958633201	934.305899353194	1348.62995771552	533.640281553783	771.204876313445	816.452423446022	793.219623899732	628.88684065439	616.348057620685	862.143413372395	556.976034879042	637.969310567973	479.448777851998	1055.60430199952	536.18546095656	1258.9633421688	458.84198672301	890.558737708888	756.247515609277	1137.74042574	575.514176655229	682.569029985719	652.917616945202	1064.51952737468	690.976697865026	637.475472129967	601.260829002493	979.013512137049	584.487566306965	1283.86079963043	1228.79096632	767.259163010965	564.27957390505	599.756656593702	417.277186586322	1857.77395397934	693.805832473424	736.118536458593	902.541902455667	654.437879595352	1155.35200971089	842.769894012288	1200.9137101696	1474.03972173924	645.345852639419	1059.4753380963	731.161814629163	966.7526874765	839.381502285457	1143.95281711212	502.077498887393	882.196628453935	743.738946930394	898.733077264883	863.183142192599	840.456266285612	1054.55801914387	1986.41965557805	934.592402049632	539.769549342407	827.28881084508	798.418020523367	1533.7026757675	2837.56480135326	1087.3914811442	3053.93892754582	349.850380527922	577.671672898967	530.182654086166	989.866069632508	279.438195683499	557.593945425451	689.721615024259	498.746203995161	1383.40181558439	901.988044772913	1352.42176193646	624.116954288142	879.186562015705	479.768003481278	791.88382635192	432.202562955191	818.43372190454	797.372022048358	277.270437678882	1822.70259097092	549.309046417238	787.988533528622	856.689512176056	1813.85073349655	588.858047075183	2328.26368079656	1118.50679292261	484.450021046979	622.200341497524	963.529870750083	732.792582254979	1031.4984349897	756.414493013876	753.81551347702	876.822344996634	802.361387794185	778.094148806735	987.244219357595	771.763255407747	666.836594923533	628.282314721999	836.127108668768	1659.881897237	523.578454733048	611.839950018857	461.254008060476	984.304855061982	321.634331648321	663.424785586459	856.109521927001	1420.79830079984	780.941355421159	964.631307367311	518.344994775322	765.536054036124	799.824183911217	442.422469777199	661.415244114549	579.901985078806	716.41297960075	678.35550204222	1230.10442825733	526.029184801988	983.632204094515	556.015634318794	1959.25672083558	780.117910829007	915.837685630149	1502.23645416047	421.864564703546	1032.17477494903	388.330430600157	649.395663872948	381.970182173083	873.453601088948	495.221198455781	534.987982467133	724.87140314159	367.527149456993	826.137702094986	1319.35382376029	2245.27083055503	576.797569397833	854.992006294507	705.865148870927	742.435648987325	375.293849004137	1149.13835127947	718.027762395519	969.561499054573	962.811828458475	1009.9128627149	910.357622232076	485.487054691221	460.29484490147	3174.17993532703	584.280492515897	532.037119981102	1066.51009092508	598.617652551743	1238.85470665059	755.337599726377	781.200511408673	698.079544014874	867.300597268315	558.677218995339	942.972157711134	320.183389506581	365.985228636916	899.437924269614	1381.63211186644	684.089247268832	953.931277196977	739.598706565867	504.366007328671	482.666224180724	929.579431389475	1062.40142631468	593.634535864413	547.647249269517	593.110548656791	1019.89863695865	1109.31380908057	672.097641315961	703.688161570443	921.236499445263	455.55543950359	892.825630130107	499.618727026834	689.405591922607	1809.76339711276	501.951675323944	602.270477255878	622.80510898046	1307.03914871548	618.414997667848	1203.43986946341	1377.47145780064	2786.58752805179	855.409597709636	408.802276517438	707.472864469251	1075.46000462174	1000.10472926688	1091.54777357436	805.743380929613	900.372870846717	735.897530161045	520.107043452429	699.014133924906	1019.85256900705	392.658396008468	725.79237003367	568.670728561658	970.737023086876	625.783915605288	1102.58113662921	716.606526539092	910.864731402918	595.457860323593	1221.35378409442	543.728032116781	865.053029248236	1243.3343603511	1212.58184072019	816.894820311551	1915.47693788827	607.646082574727	907.362737473329	862.952535141027	735.705462129934	1623.34638565774	732.636451562951	864.291501940742	950.812141020518	969.635706672031	702.049969147075	829.441789835606	1212.06870084358	1031.50303149031	1244.50376537023	757.409509059867	881.315254867999	817.802300082137	930.022626823478	636.492894023097	763.163024610399	612.957961376492	736.15801035152	708.54274909956	662.480576270284	1044.04877584156	917.707640975851	936.424733375346	1611.51735592462	438.834822225843	691.453201698951	987.731839664032	1237.42526406539	812.420392453763	1532.04044651844	890.890653750992	654.853427408254	527.97407664425	490.534304671172	991.293375021082	876.850436573225	633.781125319453	491.48630222289	782.229268540785	1429.85931429642	718.452839772231	546.857662890179	750.480939817786	1095.06508515191	569.323905817641	585.84025451742	617.054008476655	443.196908130739	1029.78344007004	568.35702123309	584.879710875639	671.439585343158	976.268987571723	612.419189363084	614.040221456231	1392.61834468996	1722.22564698984	668.183829677065	1092.60294100392	395.827712419868	2277.84342278605	1961.03917125118	523.891493703965	660.704135285828	579.916201558292	1184.07385631223	771.409047419509	1167.49445501819	837.387962825448	1111.54043522489	2067.44389334915	1480.73517224098	734.650005304211	961.706662341146	808.363329525393	1051.44311093778	844.758235679041	1105.20423649001	780.298928595468	842.260473149359	904.645750139899	683.453138612019	591.769638398796	571.831735556735	746.107834931821	1011.42522410942	582.651906679289	587.19165311049	1344.65978041489	683.103439690239	927.626693390005	823.198312657714	1290.06202201121	2424.33680696027	1321.89274050081	1123.09134110299	599.013247950964	771.274442333551	800.69789504914	508.318948234443	1005.38847076729	609.519581361851	740.502923458902	1024.612531864	705.50043871676	621.571413837133	4097.98435944755	1319.33545113338	929.632626715472	369.150903285492	666.474261376382	1799.11969629755	938.272901719115	851.205699992065	593.052947923317	1457.89378920955	1073.68029221886	767.02147041807
hsa-miR-26b-5p	1608.34570964531	2373.42788593547	967.278025476872	1800.05786550388	2145.1283528923	2267.29025675972	2367.2521492958	1475.64421305725	1520.27151237212	2441.50377729143	2845.05327527971	2050.29104632177	1305.99181057159	2310.84989030845	1957.13149219898	1225.90269913989	2238.12877087268	2288.44188649866	1210.77434754619	1218.79841679417	741.119938438124	2158.21349526163	2374.16555055273	1415.16942108938	3164.20073537594	1824.01986259071	1612.10210782543	2078.45114644748	2677.85712450951	1727.49273709354	1479.48056317327	849.584775967015	1879.27111223672	2605.69490083522	1880.15313871127	2304.56043363371	1401.94472588011	4141.6315756083	1832.69742142559	2341.79385068195	2762.80530481296	2323.34432730061	1576.27322034182	1112.36567843959	2083.42397851849	1312.66970207928	1911.43471578711	1332.96569438024	1627.60671115201	1334.56564584215	1646.5281052866	1453.1297883889	1511.26553560268	1340.22009598084	1397.37207652168	2055.78917740593	1800.88816296363	1368.90483772135	1707.42929273032	1796.38441947118	1154.70358559609	2239.0314650455	2399.52153129952	1840.40612834501	1526.25877437487	1603.85304278105	1966.65424803006	1764.49859802458	1595.6205837501	1908.55548989327	2383.23242973187	1480.00850667353	517.328020313711	1542.18949872585	795.018321099897	1122.76891319558	1519.30506010368	766.363182230069	1893.95150055806	1387.35496918959	1014.24053757012	774.508858857781	1382.42010333187	583.97043584806	1022.76495436364	930.150404112912	939.79512702212	818.311114575046	931.268650360402	1616.22287026174	1732.35821058088	668.513291971093	1145.07385779536	1413.51016065502	1641.47032704416	1907.57845749888	1042.19508097981	986.133537415912	1241.80156200898	932.182066853353	2827.49776654391	1143.53111588771	1512.16082893349	1221.46327999883	1138.6534942688	956.658158020419	1113.64883769159	1228.29004455339	1295.84332941832	682.66518083257	1055.23092732983	2633.04842775697	1826.1471460268	1662.22277659408	678.565137381386	2415.67935639837	1195.38402537902	1541.56901497841	752.079962779703	1702.05969100599	1301.15526334612	1083.91925286505	1602.69701248254	1328.22206182718	1216.03510756769	478.01012468724	1081.13624709417	1722.3319298548	408.114827992773	1409.21390376924	1564.22661040797	960.283676920516	1319.98203616624	895.583348863886	1044.36337606554	1516.64558999148	923.484083787169	880.867140371265	1084.95253537198	1463.38229962395	1216.96619506997	1142.47882690311	1384.48686196113	1374.220613739	695.548978397138	1876.9857287113	2494.94108587775	509.716988260708	1201.85029263089	1227.92920884216	734.695105766106	2669.72305879856	1327.78352460902	1342.14586084998	1631.25569065436	861.281066256277	1458.92074585495	824.568253376624	1310.26156728287	1472.59147623569	1721.40390843374	1140.82983932548	1282.04758081201	881.107922471987	1670.72037059552	833.729476445208	825.942185049559	1210.74878762342	1200.00363721297	1399.04502877614	546.054456951506	461.065623505893	1086.80373549343	1238.97605159951	1488.9107964117	1307.61331592844	1429.60719912966	1291.09100588157	1995.67451979213	1636.95409179988	1288.61729784136	1335.80424738036	1440.4955614808	1328.04015501942	2005.94379514792	1707.52362062303	1511.94879977795	1339.53433903773	987.772571735676	1182.75959515818	994.694673970888	1078.80951736986	1466.88486484402	1432.40514397684	1574.14053911933	1023.0461145498	1418.98847229234	2078.5815213534	2106.61149532596	943.065503513051	1402.88013509187	1162.57832799956	1545.37811709463	1330.33154106233	1248.50002149717	1165.91051863217	1017.92129578508	1035.25772569573	1486.22829951494	1534.14794321845	1696.6135647737	1073.26122562229	959.152628079201	701.391190802116	648.58418615835	1177.47327862578	1146.62527241928	1318.92628683563	3002.08408094092	1281.48469957577	351.07923577635	1285.16767862993	1194.23266092958	867.291022149375	2066.13709478356	1570.84413221308	1396.27526288335	1310.38078284728	1005.29533509724	1302.44970259875	1695.66239933885	985.811147334151	1029.23285181911	2066.90185700722	1409.25126731579	1324.42112484625	1537.89103293308	1232.62152037148	1410.93809272433	575.866507012104	1151.68155650051	1148.33379874791	1973.34597915015	1525.09873210833	1105.67584624734	1649.02458292442	1374.50820781824	954.933852316429	1932.82636207722	1017.6852748251	1410.20564929389	1176.86460438937	1154.58668543888	712.784058811605	359.043025573355	1272.03215423688	1402.53764598832	1050.51721473294	1321.67919226573	1030.79006642871	1281.16848358515	1271.93281434918	797.123492016433	1469.08322638595	351.044852176334	1587.45243157953	1382.77093692367	1499.03071445242	849.307458399433	1770.62265151086	1451.72978827299	1206.73255085355	1431.8165904402	919.187588600278	1140.09813250505	1339.19844885952	1089.27585145863	1310.04801280942	1366.41220348804	2017.54381109133	1013.16981640663	970.764702686803	2616.09115240402	1510.35143109314	1237.03916022083	1047.96468109966	961.694741199048	698.248987738687	1000.53338816106	827.11435915163	2056.85613992536	814.735173864007	654.049945335979	1432.91128392514	1528.60333910086	1513.978405424	1002.89938487683	919.920740991452	1859.66197779622	2626.1387356898	996.161041473292	701.705550031514	1040.4892257928	1297.6100358435	902.589687449097	1014.66488442946	1465.70069229691	1086.31503959606	847.334188749018	3341.14909096907	1294.2845907908	1158.11757071285	2547.94596004818	340.682342443098	757.702243914025	1332.93149286807	1073.76594653405	1588.69340849611	1170.47321925379	1340.16422630312	1026.77453141857	508.42303826591	698.016823061203	745.882927678515	1090.36180234443	1215.89541204599	2179.41334793119	860.068307310572	816.615342131177	553.972732043858	1221.0918636231	907.550622182334	2069.00489446681	876.354903344583	1842.70508002641	961.420556634063	606.119258923759	1550.09120158158	919.055093200926	2043.35478174379	1252.85056267178	1163.07018190021	477.676689704997	1889.09223682967	1212.54765558394	709.929854214742	1353.49815240999	1013.54167655438	1355.37697926598	2550.17995727419	922.999593627159	1535.33686353977	1484.40504969724	683.608155904234	1567.28761682542	1533.95486470489	1045.65671144724	1577.20083659216	1517.82734195645	1270.76383240463	1185.90328720506	1133.37349056399	1031.43718160952	1134.76142839191	1079.56258036664	1212.84246922362	941.787097007303	896.769005922725	1955.94058378531	1625.18884315631	1822.13915470791	1006.67101761076	1003.06975275039	1948.40592170168	924.937634065999	1240.90378329635	1619.72372265103	687.936381201115	1199.41572508677	1146.77191834115	1171.30834929818	1684.36732870729	819.291214903877	1636.38498430878	914.575616704311	1401.89308317718	931.253869682898	615.159585412468	1874.41757220828	1127.64695132753	952.08008047116	746.200572755343	1669.91255209549	883.441283749183	835.444940971974	766.15021931913	1462.00394805149	1277.73611274979	1002.59470726012	1322.59643758645	1607.75980587152	1695.73355210188	1365.54860887801	1275.94543477251	894.961603037422	1423.54243978081	1041.43042349274	834.537984860605	641.798326876309	1308.81964169823	1170.06247728852	1309.87296036101	1171.02643331716	1529.37515222413	1298.59503741541	1311.24857024488	2470.83755806598	1511.31445933411	1525.12057549928	1441.65166855444	1387.40969023457	1402.05554493338	1872.86519907143	1598.84650131874	938.700604622501	1064.60897408166	1007.24811311957	1281.82669455323	1444.16543321262	1319.25377117064	822.820199255262	832.59238363935	1831.11183914756	913.721317661399	980.862239943506	936.619951005871	686.898764980815	1158.40790194668	795.668125586019	1507.01471328549	2135.0430524345	1665.10430302247	1400.78900714026	1106.46682090934	1539.66808424047	1708.73806092786	1433.09403664184	1224.0246171554	1444.60079093281	1610.80312793996	1601.11209702477	1176.07664419683	1333.52678376355	1289.46859215765	1108.07175769393	1046.30719614655	910.815949601682	1103.52291993813	838.74061819299	1701.23125169447	456.340720822551	1114.73940455761	1964.65844805578	1324.43721731335	923.082940858497	1518.52750101837	1389.09072381198	1949.45204963125	1266.61552996569	1735.58326229473	1298.04054576494	1330.9678897383	1551.38591691223	1028.64424955647	1361.6198424484	1465.0234307686	952.037518234932	1482.74945610011	1004.77516088254	1250.30887741664	1012.17290325065	1201.91270401421	2237.95680820459	1311.22785418359	1291.61765582479	1195.3448527576	1080.22365630805	1187.13415855874	399.693663257566	1177.55675309999	757.914893430073	1120.60197439221	1136.36958628999	1134.01434660329	1221.31533597465	751.031554603714	916.357910906796	1000.06968883842	1126.16819552015	1502.72969335505	1826.63663057897	786.686696980403	1677.19802011782	674.70524288848	508.497266537888	1079.58439078267	524.11424435787	1196.9823591587	1433.70896177177	687.769040547311	1206.03848627592	1390.35985439825	1961.27604851838	1083.41045487184	968.986277447447	1112.18305249145	2467.47151007069	1655.01832266444	1487.82502397195	1732.02977978117	932.117392016519	776.518616205424	1535.69567848124	2054.22638358405	1512.64684608573	1240.22090408957	1504.41607946343	1465.76754681811	1111.01933666471	1240.81936665333	1556.03553325633	1751.54574131461	551.99857739972	1224.34190660096	1373.11316791787	1016.22221045696	1280.90642706019	1183.70673889447	1198.235755132	1067.05355447804	760.8034787897	1725.33007646027	511.021116538119	699.788072430549	2154.63035468471	1562.44159582473	1314.26517621133	763.062658143069	1256.15758083128	235.891649371286	1236.52912598201	1224.652153791	821.413309948161	894.777572670098	1605.89216081359	615.968118890327	1583.19922816923	1961.65357864964	1215.48216368993	3266.64810579853	1177.17292659535	720.016871992204	625.153721988254	881.5104078271	844.679597511459	1137.86666426984	1046.79822461981	1347.80787180253	1496.96431071195	1167.12061404839	1317.81060839078	1322.86277528383	1332.99498023091	1254.48378920828	1377.59896771697	867.289916285369	1428.82625870653	1188.36809406571	1439.57809764911	2522.69317265019	1607.52921064818	1146.39149214472	1249.84514892041	1616.01981459973	1910.87701129653	1201.52426446349	1564.97108384865	1555.90699326317	1251.34942372512	951.835559306185	1259.82022414362	1658.03006746502	1445.5230015668	1600.00878231057	1483.4871406306	1488.99085216073	781.08730526904	1584.01416009999	533.959643595388	904.922042598401	974.56633723094	1042.65488480675	966.510679887019	1462.7011020006	1922.18672223419	332.760716330472	1537.69147656981
hsa-miR-27a-3p	583.484670521279	1285.07648475898	650.086272413	734.118816383876	1136.76025477542	775.008732309165	881.147458123567	313.840965770366	828.518013654518	1086.34711190834	1007.20357471787	615.236946787167	592.206220404972	1192.08891276519	868.508267083306	679.068298398574	1215.69835967976	1411.14258333285	271.532620646188	352.912576581203	515.143515387421	819.936818802063	945.605482441477	377.346881888555	1049.77663638588	1658.8309210908	695.834994679506	733.314151219183	1345.52471280162	590.558738559617	404.688310909289	506.598943759883	834.879484692624	2173.55434764652	1443.38413512842	1161.72960207514	435.76767413441	2525.79715770024	859.457538255777	1361.24091287744	1385.23266896441	781.147234035112	747.036855265287	788.638722238223	784.874659154128	724.24889642159	569.319294840363	383.009276710265	575.530868218872	522.521082838282	775.340539943179	430.888399963029	531.357306545882	599.245175054079	486.001510547393	937.036564201021	1350.33337333728	427.964915442742	710.028318246545	808.322090743896	305.23433110506	852.594423576749	1059.40216724482	1072.78339066063	816.173480994007	792.778649025861	613.535213949362	429.760094792671	901.287882265257	670.104836984206	907.960308281316	1431.44301925302	408.311428488426	924.923973777877	1521.0486260544	1505.16267400671	1133.00091683975	613.731469760656	1434.45455166168	1190.40513120774	417.80678339041	1390.08720516511	941.073143967317	384.674179364333	575.723351871829	1064.50470256186	405.661126272706	533.450835254876	1182.16083898986	1062.9323548618	1320.96609534977	1471.46691852583	1222.65998774284	1921.53787757953	920.998950025909	1161.08123190444	1083.88745549775	645.657909974009	1234.12787233284	1947.20782180048	2579.51375853121	828.322964326867	527.910081731009	874.255474115892	502.858670732072	763.108401715996	475.278611605357	1182.58649045625	717.116320524299	1048.22768315855	1262.04257661369	1447.53495154598	1297.24610136247	952.672622458376	548.916274913634	1321.72301727633	446.764731320843	626.6732724131	599.050453149172	824.443738722247	522.985954304901	1091.74357844024	1057.54719056846	1391.43481148087	1833.72906384292	702.560644880757	770.137763806654	853.651029742945	1139.17830204596	1109.7345061707	1301.67913453452	1069.92126291868	1470.64581957166	794.609576955263	1224.43263450618	723.780849570724	1464.01070074071	462.521297389064	439.772757003566	897.328110511273	1827.71758759542	601.095122526836	603.614824416313	973.978774892479	845.937115202706	856.46291516968	1668.37874158043	2143.61048000398	897.911340996968	1350.69225415417	1339.78600438478	822.234423546634	487.444642881093	863.671444426078	1178.6938228855	1217.92478916848	1276.43898978249	789.641074209476	1408.44959118558	764.781868534357	935.335183008765	1133.66689592681	1159.75798288619	147.642880392758	904.293068373675	596.088163273194	420.063536895787	1324.85812419068	1000.54558670675	827.613453674447	1073.55092214911	811.158832428533	728.252856800773	595.73703236625	1402.89228255209	1339.792755734	1111.32026408424	898.932409268721	1407.96403829475	631.623430537197	787.266129916915	669.830563414044	1253.53015460583	1175.73932252073	1102.22966530776	1304.33265106203	3775.52879441807	478.734623498911	845.348273861736	713.002422301406	1339.71534693755	629.124504474137	978.153069594856	1255.7456815555	1686.66396242126	699.4896161411	929.417742130891	1007.46285040212	773.085686268528	389.155355124627	545.499634779475	1009.96901032941	1087.47080383852	1166.06738958459	302.624171297569	825.851336900633	884.822421696183	397.476586274757	676.030936291637	961.138779299319	837.001141250538	656.28508222903	1016.68340993654	830.530943960932	1116.60543605852	1004.51071097416	711.387068224176	1341.07989722113	1321.97930244625	1016.08698745617	554.324339329852	1032.79689512511	1373.0950589286	926.264489169597	940.682617954379	403.920624343055	471.676394061129	1280.50064310758	1869.35987445965	916.089034021452	1420.74221058563	1934.15096770124	651.978522315706	472.103146612902	1074.12068359158	889.036246563377	1147.45439036598	1286.28296589724	1573.3364353504	374.382786963587	1720.16232315975	528.597342864501	425.59621147025	1407.15480123941	881.355301851389	961.273801112117	1168.92580483707	873.007107967833	1070.63738489075	966.733915329871	1007.74888587452	609.041469428781	1408.75580754418	888.76226215667	877.92208958639	473.725576384581	1116.77314640647	1475.96508239501	827.484986994823	994.645226741553	656.909609251512	1100.74831560067	730.908173716167	656.116651599188	1157.95192390718	1546.25308357292	616.43327730651	1008.18439428397	799.756662441363	1209.61751879822	1424.99995487323	1160.24839583577	957.456960957607	484.66088908958	630.681276757336	994.934437498955	1417.84312197479	658.279247749535	756.924397370462	1160.07391605742	1512.41593686801	1570.66573185895	975.019500483821	1114.87098154552	630.958154099951	762.670741571759	780.597352287637	761.318011722058	1259.69784348654	1721.95751270027	1500.75187486769	579.746186923221	1289.72546255426	768.699164167116	1005.69482467817	1894.54293377815	1146.12881160495	1360.05353745257	474.246502784243	1346.46945868703	406.923580942577	1575.71456168384	1148.36488629755	481.441263836935	1503.78919039113	443.294729572771	791.646270444417	1160.27663024906	946.583618067522	2292.21267955547	790.112021764547	764.051891609522	815.195568638597	847.469587300263	506.046163402207	1789.97412025711	1172.97887199755	1288.02818766108	389.904615596692	1301.97809775039	1247.98540180319	620.415653473746	556.792458303012	1180.26079901149	643.855449769714	1820.9061609884	2680.42063526887	1093.61730907843	2195.66669893863	893.369428981144	911.74448925155	1021.52995581542	586.007520758059	612.610981375816	954.683908519499	772.567098190397	624.103446303752	2012.23437305555	579.968634131268	1721.75963158722	982.865518650165	1798.03264975826	1536.7950581072	1392.4093718548	573.057008566162	676.610759913766	755.046934737997	1142.33737695074	1149.95563999928	922.483524157895	762.260893662615	1088.74648000832	1520.08475132694	1469.89027814327	671.077328486033	2164.61383866722	981.43224726111	1143.74126381172	836.620528991795	727.494832165336	1543.45779501003	1407.18231860244	776.165156334816	1297.45254435992	988.496655440601	494.432384070003	903.562704157797	2431.27618989012	1406.39472198031	747.307279943327	1344.88104184729	544.285234647493	1039.88669010077	776.32052156242	564.273751162599	858.11580818194	771.81337261944	1675.789320586	616.367100451095	1655.89001780983	498.613694662722	759.365001130061	618.529129252519	1211.2741075903	1249.34206734865	1402.86911361497	1393.13687526224	1113.12913010833	913.392320844826	343.453964258202	1163.50991713747	629.233214046352	977.701548652073	864.327249008293	750.538599908356	808.738448604491	789.001453378521	1479.5987864256	1229.10384940139	1380.16201477492	1087.89966634289	883.307426018683	1022.89079405179	1600.53685374797	740.817044968225	1363.63819134964	1036.40445677474	945.856294842205	1187.96218178033	2316.65713404012	1116.36324236886	950.94390630145	693.885118401877	2040.86559387256	747.285274768516	658.808371646648	1438.46455264061	570.065552496684	1447.13909103286	1027.82792449221	1256.94411475942	632.411153933268	1260.24761418609	1248.43164028639	1049.8930156336	815.46651209478	746.632860192928	1274.51249399668	1979.70654128049	649.833210705947	1137.16207022771	435.257762478973	614.496186457411	406.777036188601	1251.90668083779	667.234441663138	1146.21750896005	461.101479750433	563.726987275926	860.575143878693	1600.12461104549	1022.12723594337	727.297785716856	1035.00841377567	780.307658624203	1515.49142569486	758.925711567884	930.724094630517	1114.4786869023	465.686823469184	704.046124112303	521.587033845124	1379.18587385104	514.910761835124	1411.02136423947	1195.06675278284	1343.40015485229	836.691591739801	965.653186360393	753.976256470817	1502.59833560957	1116.96998811429	1424.80000534808	1318.9222454015	1051.19363996101	1354.57055014287	933.6352669938	1032.9916395227	1056.10193658178	533.098415530471	968.491316224707	1126.76166218339	790.00935419282	945.53731404519	1944.76319972338	1050.85762097002	391.764277830959	682.510107901406	1211.23307619472	755.475475725963	1069.95407811078	2090.84450136779	1185.03369760428	752.625846911029	1063.06444679309	1044.68161441056	1790.87079752082	1715.82429069755	519.230981633029	1144.75832745739	788.742694846752	766.851395231252	748.503198983101	1340.70707956512	1288.36044851891	1598.35589879886	1677.49916498302	1363.80294219534	1237.3733752278	954.818904429259	1464.80140201484	1079.36432967866	605.826368973739	758.41442858157	378.734770524986	1062.18477839515	568.826608510114	759.635762887607	1163.2969635222	901.875777538431	1426.23305753261	1300.83608825181	573.385737416219	986.941846551852	209.730243452786	1249.80202557191	1836.38802341202	947.333959857575	1473.83097514139	1135.92631516352	1570.0914872641	934.566490984867	374.519223913189	950.335188665008	543.575237893704	1342.43891939726	1232.39428106729	787.584057321099	1241.75755862551	1107.02777953696	980.390396992537	769.27274833306	1300.59611607433	501.90943359685	744.283358009377	1337.79192977569	579.080979485797	1034.89182349308	754.954787604267	864.748074199764	942.37694973484	890.824351187918	1147.14702937784	1022.1451784204	1459.36848915812	1348.28075097205	537.356928764521	1044.3982322856	564.094795564472	1064.47203880069	1591.17010390877	1649.79124026619	854.715869829486	919.72903364354	1909.846163712	1036.43389211727	1089.92403727837	1053.73931784839	2391.70362195266	702.104454406755	1138.29117732642	1140.85093960257	1345.82425863211	1116.3720632451	1050.01973434002	1066.36179759935	985.658763682575	892.690415490122	995.866783337499	1682.70455104532	829.331551189216	1213.21603422229	622.901215459378	1094.97094174413	1043.95714619501	1630.27266584702	1018.65162286863	787.234345696086	825.871492356146	982.453540957112	1102.36719779655	1293.14676004052	1500.42327073021	1098.57212319818	1068.8543789615	759.051803795108	1225.96791601848	1301.39063913568	909.983157871461	1687.75525524768	1308.06390297993	654.240948784594	1062.1569465305	1357.26856578846	1015.47080879392	1917.73457088796	600.389647060758	634.634262179607	372.637528373894	841.726911684107	3876.81305889189	943.330025591542	891.937266498892	224.489225804446	1565.43096831374	836.817867376441	1002.89497007249
hsa-miR-28-5p	84.5415163897747	87.3826518219797	106.485910252677	86.8012313025587	111.797026050606	118.800018773512	110.31455927351	67.396406282443	91.628838501456	78.8255668225384	105.569635440433	84.8365052014801	62.1201895037444	107.206323153517	103.715614634267	93.4585718663351	69.4433247770603	107.875429719827	60.6335242233468	84.4999142370302	55.3666576099521	82.649433988862	97.7811038485835	93.4228385243163	114.990426624089	152.55208686472	70.9490405649197	97.0284487260883	58.5507025750366	98.5974678326551	70.6730020107227	90.3436312456587	127.264932302791	78.0961380994655	78.2514094398812	93.9379272894334	84.65134648889	76.9268510525573	82.738813860662	94.6483660648	91.5795501113122	53.7473270395583	106.510647166408	131.078388654357	83.7893704792287	65.5725973433075	86.3121279210611	95.9654929700745	65.0811439741599	86.2598664700708	91.8105539900965	101.411178813711	95.1698776875917	70.895090416482	102.365436296886	96.4074563859577	130.482965316809	79.9550872727773	117.457695706228	76.2088987950014	86.3621700800078	90.2479557137927	76.707404135652	138.018977035494	92.1307781155446	168.704630397286	112.354068521721	98.378624892563	89.8461079514336	120.200143989308	107.241143947509	108.407780001062	91.9603114132041	129.840507801571	180.342214936008	170.714044875908	91.3053938312325	138.85801756113	163.421374867086	141.119686455404	100.984236436954	88.3546824847449	141.685669689052	57.8261642267208	209.793442925882	93.3961871636911	146.882287682369	95.6796498748114	102.28839923126	164.343748404348	112.877321032966	137.011660567565	122.75388084269	244.221845613586	89.4657902777495	150.610894891654	201.969635346819	93.1733877384084	202.378884018972	171.358825380522	73.7163622094802	95.8951554893105	122.376405998369	90.6409162453216	122.096514622537	93.2413750588328	73.9453394144015	192.482486472404	130.185518182447	44.3398668608983	212.26864931342	132.521773137966	132.318402526582	195.577131457404	88.1994746772616	84.0943737941482	96.3585084876013	92.1566147875382	156.615106436961	173.726160932007	116.107887799132	141.031859662222	156.27231873935	112.596715226169	107.125923778189	108.441061040197	106.081221453306	162.996869750984	45.3828695062551	146.647491623603	97.133153681868	209.149252558215	117.861258551073	203.238516259326	117.959645251113	144.234442694697	130.186040473714	55.465629834852	108.586574810364	82.2764273729885	310.117427955621	91.0782243610256	124.069597822366	165.663573083427	138.778495449089	76.8528691605883	152.759869868063	157.165990842799	154.265157434272	111.848313623287	109.221477204111	60.3630344957417	82.6042323748938	85.4062419376666	137.538924905006	124.517232976905	144.26534860805	119.313310812177	64.3365591959858	108.502389012201	122.50138819505	218.608997792191	179.681252863812	113.209975707217	102.142403236723	112.381258522842	87.4215971497302	112.883633444437	93.9504003186883	102.74489976513	173.457409941792	85.4068106941043	47.3332617810614	218.489322485124	134.990068815237	123.843689009174	217.130020488337	129.219067511744	133.338755307003	81.4847530366123	137.994646693965	166.80162689621	163.026975010926	179.740748704319	98.8148913015837	126.338934291802	169.649709769099	132.686656577539	87.1424628526353	135.948134503717	142.990281715422	64.9837755350205	128.074860546701	141.812338221807	190.042559756571	88.4488559377471	215.683999458785	147.746757794432	192.102242836382	100.147438838128	108.662685813357	114.468077529853	100.968129577988	123.706858404375	84.6512106709234	134.476979759301	105.184752240586	93.5996670882966	62.6838529347226	124.842107108911	95.4843838219309	110.822462717802	181.367048054082	136.511734668132	258.312238135295	177.379539577186	84.725038225482	127.617264036543	78.1127446724587	148.805290938989	80.9029729657895	171.286579158117	139.032645237317	163.136837039051	95.7009085682513	96.9906180239787	125.243808622851	150.40928869389	175.769001884966	131.162032324702	208.721381557349	182.78081319662	66.5393638388975	113.671378889881	203.513850868169	89.0336954751073	98.3209754264953	141.66226408601	146.829834516541	145.276720215569	243.559244924877	69.269926968943	132.999259075886	174.334463478653	186.873283720753	182.213458324035	124.04454999391	184.539204386682	150.270498221966	201.513052608497	78.1503110910392	121.804192269642	175.377388900797	148.396903726629	125.62893462714	100.988328224241	109.280575540255	183.925675202245	250.192259759484	70.7206915823999	74.4670247435258	156.999285027312	81.8879995091166	129.390943418882	140.493488720295	219.62021266065	119.815938866825	201.419898178173	148.653831636208	182.238756734616	201.868080515714	211.035870096145	115.874975358184	128.563449411844	129.902986265852	123.073745120605	117.317467923033	121.543150511515	125.513470477612	151.396850700728	123.16657659343	142.94363286476	233.001300865242	132.449108488379	68.6671282202895	153.148197543572	88.3063571130359	152.199372765776	173.496250639139	195.97968416745	165.229260946847	142.21823148706	127.934417239925	101.160045309116	128.668511839102	204.545222184619	110.165191522477	86.2919297705738	78.5910144299752	123.965602063016	110.674079150712	77.4155994192943	124.492736969832	120.404093791925	138.092079431277	176.317716501101	96.5726310000226	138.991978599206	121.317136400795	132.97375990806	158.627775458938	61.8570431941431	130.127398866561	93.1898319074783	467.433169839885	235.722502554753	151.728279114502	224.378416645369	93.0869582192645	84.2928441162561	95.2965061161002	198.620390000234	47.4073648589351	69.3200725014556	152.5712463905	125.138731228039	116.047518391267	136.358052102901	145.175251748169	124.004414758083	159.941280760363	160.277184974761	134.858948151515	75.0589734169275	173.490650811779	126.848835430552	54.6176857397645	266.184497038928	122.64104029367	130.579581972777	145.103281449874	148.25190695496	151.60880485886	284.025694944034	168.613093578241	124.172988440762	81.4780984508559	201.065222420682	84.3226543459839	149.08934476517	124.774227231871	148.40923878793	170.961959303974	77.1224793452324	129.501222074706	107.924509079624	102.817630424203	128.119223264184	91.4232284580822	124.69623547057	231.737929238891	134.729976105415	140.558020280731	137.040422971408	158.173311431299	95.6637210959521	147.943553870577	76.4426348383683	146.855881050042	101.567122637131	191.724010798983	96.4622677575353	210.006002798805	120.858818919527	170.574620813089	140.768088774065	111.637692723989	161.316278418097	110.375200652466	176.684808890161	70.6803081227024	132.245188445558	64.5255754767453	217.475219971209	115.323169268019	143.583205459671	184.329626204499	121.758753855499	193.976380683946	182.156310145884	141.687007101596	111.417510993455	94.8406717031095	121.973662220982	125.729786545732	81.1606730499416	97.1104511431305	97.9752821510737	225.600271818177	238.596116074412	116.06047237399	109.34952894146	106.778538431225	122.727573672061	128.277258467136	133.583611911622	152.337413899085	193.772317170974	189.162162206511	339.622121472761	156.746974127402	103.288641860158	88.4642105579958	180.467770709903	100.64552331381	70.9434966433323	134.730949907875	100.963882768431	153.992686377949	107.44988327704	191.958735077676	111.003868842145	107.926620051733	165.689762561966	128.916339807756	118.067635018465	76.2406396430169	159.110026275349	180.064913315472	75.349651441708	171.167364980284	84.9866468643619	89.1034118573571	82.9775668458403	126.229919011871	111.045276310047	140.997888871049	122.267624287412	62.9674109276152	192.813335316245	134.999487454584	123.873280495281	188.924607792119	98.3913177760948	70.8142132884193	167.908631587447	148.215820888703	236.262027643582	157.785517114005	73.8527608827718	77.6615862833387	105.995896228716	195.355259418288	81.1142756967124	156.189144378349	153.072399307151	164.227804028071	136.92181696078	78.2437733368458	101.041348957579	178.496172475258	108.052089815991	133.745512071718	179.268134204886	124.757215387926	99.6043225437719	160.884012298468	138.996464943402	160.101588970136	115.188258082321	95.2390041349779	45.7695808275532	105.897353251972	81.5694650626229	255.712883331904	291.38218581561	154.697167278686	107.38267998447	230.39569736821	91.2954997759681	162.647777048035	248.244158702297	101.715063539884	107.540389580254	227.625953130759	114.749121107664	241.221561326002	73.6468988613977	153.873443237141	122.986267842441	56.4730287483752	132.875781334751	138.380293728076	95.4931107108447	154.974018826253	195.620164488423	200.421963872452	196.015831875491	236.842164721883	156.114622097315	80.4200074435299	131.704146597627	188.422082052503	165.664569561483	126.217896528279	115.430404696216	150.109664267517	129.688263532465	152.536810561212	96.0213802088182	205.113810387748	162.903221107455	288.340803518454	104.737210779752	83.3266657726613	199.280923199267	102.161349220811	112.863432414249	317.813158172139	125.523520595461	154.793875509791	106.674027325238	155.706654354855	200.118418481464	60.4880393792598	180.773496492612	110.515845902417	138.909505654652	185.0408896309	110.867043508595	132.505660771161	175.908449625817	191.915863046964	109.734311674993	90.5431747699697	131.175637408602	84.4499348281862	183.914261472648	69.9811578586609	120.624287228108	242.970870696136	120.01143551568	143.428140259114	182.198627750479	177.797192898938	157.273902796992	138.702998714057	180.668226699056	79.1147999317363	235.801766732513	397.872551949463	184.076390339964	132.290437815161	71.8834979608213	117.408144904388	147.101904864149	211.20222259154	93.6766919687363	321.665947768377	87.0869079126137	131.044857528964	101.702356968884	105.390496889629	130.291271935196	160.121298478639	121.561775972121	191.075359008746	90.2580077032741	156.425772786807	135.907801893291	130.283385683152	121.820512911996	102.107514701402	121.439748670883	151.085345765286	138.263644707854	147.041106480844	74.4730491873769	127.895160753973	139.740747417981	118.626305548359	192.939913728999	158.246923293297	289.739223814619	164.933440605393	116.242215429464	145.158955248497	145.83345724061	130.313260628402	162.071635350149	130.432562504278	125.64921492675	122.516619970414	123.957340777867	75.5279471692708	225.912911933655	104.518482607104	118.42351728447	85.9419953258189	162.604298054904	217.298438934453	89.5757403627913	136.0814592767	145.629533057879	160.906063797834	117.444608920242	221.575691069627
hsa-miR-29a-3p	6700.08264024425	12172.632849023	9707.08092609832	9809.33510460447	14035.8607197486	12294.1581686372	12777.0407466983	5504.24032127012	6753.40063710616	9903.45812798598	9713.26104127216	8965.65041957488	5265.16558325222	9993.68550359988	5548.32500736521	11997.5603797232	10655.4224496271	6883.16559117149	5578.83409716769	4258.83980136076	4092.8976187215	9037.47117452415	8861.77589135171	4662.31094870228	15680.2228956667	10624.6633375964	5625.68721253642	10680.4049826705	16709.8329561941	7035.26196664597	4897.67432498654	3747.12161462823	9320.25625924388	18502.7236876555	13507.1908657845	12101.0912314873	6862.00285410936	10964.492830483	9502.97247231616	8725.6609349465	11531.0318488508	9395.82404598616	7140.86579662915	7403.06311089613	9810.64981887798	7455.90444610475	8362.35916843219	5699.51237861506	8019.4910005517	6674.82121988418	14013.4279903886	5324.31697958111	8656.20128932783	9581.13566863368	6194.85331847811	10897.1729214176	11178.7413971346	4273.55432801315	8417.49663364886	8504.85455369869	4740.3261898987	9509.14777630414	13084.6329891248	10550.1963717631	6921.45383408291	8844.98806544211	7142.67506539284	10605.6955025617	9177.18286075331	7754.39436853531	15251.6480328584	8259.17408877627	3284.35422037621	3934.00549175814	5021.09089300183	6856.2440576082	5537.73185589611	3283.74118756914	11167.1684783575	7928.75169690774	3264.89865574892	7053.45318918445	4841.33150368898	17405.2233543942	4007.70557378561	4883.54278552594	3401.55115634638	4447.29378793435	4476.34448577025	10213.9169336152	4169.51957488423	9002.65247062731	9187.13230847153	6459.60377078984	5046.28610440034	5178.60617009614	7079.32148775601	4371.69818079054	4578.79725846722	7439.79163409012	4878.3555151715	4518.01305912382	4548.62391896653	5574.85323020454	5148.05273338931	5224.2447072393	3824.521138981	3626.4173238602	5043.91375182996	6243.38549865113	5401.92795984724	7897.47229761668	14194.3469572721	8392.69025197376	13733.9215735193	4662.26280929819	4368.97421313529	3077.31018260691	6005.34061507715	4911.67454207045	5178.31625877205	4841.52625347885	5549.41222845245	5529.58354583046	10123.0642585012	20475.4655825901	6114.62737944899	6624.43846507242	2205.73434374611	5992.31519370995	6377.015986321	4344.59331222572	3712.99218768092	4588.5797485825	2936.59641181824	3927.47541449965	8458.78686721733	6848.75603011289	4529.83496815292	5089.0250549087	7549.05382187447	5944.12048234791	6504.92074169937	11401.0311225725	5434.36523042339	6095.40208632007	3926.0137683527	5319.52435534011	4978.59853087168	6676.9415563072	4347.09541505301	9096.24902958015	4944.64971186624	18192.5539975793	3836.01743763361	5230.49806418794	7921.34946215736	3662.80616431339	2950.80990668762	8657.25901061575	5398.14046726534	5585.99585289973	7081.68080968997	1795.49555087991	6172.68806900585	30628.3325661967	2181.48520914161	5172.70789691751	4136.26454564177	6178.52332793808	4403.41126843451	6157.71333636343	3979.91948091539	5182.52996309924	3446.53462379449	5213.69681277821	4167.19341787072	6077.17367063876	5958.31690076923	4146.37449822076	4135.88473844864	4598.12498465266	4559.08129213943	5520.62038168891	5240.83179469416	11465.8564772182	8773.26735616951	4448.49787332916	4094.6290583163	4599.75281147111	6467.00979099675	3859.8876314513	4066.84667091677	5667.19253057479	4308.28764946162	4976.75639314748	4994.8981483909	4984.4520477284	10529.9339870841	5041.44747030196	5040.70552282686	4154.32661409245	5842.83850042331	4562.87733467793	4451.97800619153	4832.97303941674	3705.74969621004	3047.95440124385	2873.54864258484	5125.62712353333	4727.43636183354	37759.367283391	5853.66987093704	4786.69050871244	3672.14092741459	5791.96372415508	4216.38872008375	5279.9526366346	6060.19856323096	6592.84260348093	1283.9770971609	4976.47741229927	5688.50338770982	5251.03035344533	8232.4601516047	2374.99159603577	4053.96027817722	17609.9211751161	5248.27061479407	5353.15966343635	11144.8935522169	11081.3806400798	2319.16683806893	2878.37342555865	3767.5144144724	2788.28125192609	6384.70950780706	4246.20283985734	4441.86836806279	5063.58583986526	5659.10273755983	5166.90994232845	4672.76260632381	5841.46458516513	5325.1981290231	7589.69718680863	4549.31566410649	4395.87765663079	8020.08627314376	7718.28899266607	8901.09346179107	3903.70235723909	11523.38741108	4237.96781912636	28537.2736920553	5674.50154005194	4778.31303166738	6223.30113106361	5802.72122343328	6560.04780868922	8005.77048099957	5038.06491370306	5612.9594881684	5733.94931117619	2359.37872387999	4779.86037798775	3494.78662796297	10820.958574378	3237.68203025802	3932.64341111122	4238.2158988383	8356.94973603799	5779.08450684883	4011.08833451183	4632.33544407562	3917.54538998522	4473.15895532618	14316.9645145627	4919.32152862834	8088.82151794058	3984.53345823039	5361.48259299375	3715.65421144046	18361.501642216	5913.5064102007	4514.8028234453	5039.85499456972	19981.1998586315	6313.98229482725	7488.25208484156	5194.20991041618	2969.52655311754	7039.67496059996	4493.06734415541	5442.09186287919	7439.98192622765	6855.03501838814	7263.42889419921	3513.4287630779	5913.90865426974	4604.20273023509	9869.20736644054	8098.18142596862	7442.19821394254	5512.26646385171	18839.9491518307	4286.66703525074	3729.83992736689	6184.53565032238	13442.4309510381	5996.54748281204	4119.95588004327	5256.57153746095	11585.9035744078	15919.4612986287	10543.9429554582	5433.04318831711	11351.9398117209	4508.78213487695	6585.43409569416	4721.92558362718	22994.3257455355	6957.37489194414	4525.7955654828	3326.87017104321	7367.3362369975	17832.9771284519	6949.44126888379	6080.15792250643	3706.42106771452	7631.13545554563	5741.96748290205	2750.74375978055	4380.95890450634	4815.8729297939	4391.28960948821	3287.58403104371	9041.60267906869	3516.84885854286	4709.3415706918	10248.3629525463	21053.7284562156	4412.78687238294	10732.2778893946	5177.85369854797	4496.14439889552	7902.06065024713	10279.2146078816	5956.90140672252	4418.1091737072	4974.40480552617	9763.1156804076	6115.60979614085	55742.6945731103	4100.75062726638	6723.42766754829	3419.30624766032	8770.17757877938	2994.90351585264	4384.20086274484	7002.3033435457	4746.75030324955	5173.69351152177	23897.1970668437	4775.9401714967	4546.58522008585	9871.01280702375	5501.25644866409	8893.716499003	3795.96178198816	5443.49418447726	5084.38829130704	3365.27326257158	6107.98882530019	4378.30990764093	3989.07931453891	3157.61286199603	5629.84629263671	6640.68341301239	14415.6453211605	2910.90841596841	3899.43273357291	5066.81534992245	6902.30337971115	3881.0922025044	5463.98032646274	5290.79960367511	5397.39840848001	6310.07464175097	4896.01429545776	5786.43943508502	4730.46276144667	4297.76889890762	4252.46895317808	6914.36403161934	5843.84108205418	7893.24611066668	7667.53546658878	6197.04174483868	13096.1776898403	3927.16480637777	5393.42423387646	3726.13462655558	7151.53672635263	8382.40044925999	6974.66790132566	3301.54505526838	6660.88876150193	4115.62215196297	6493.32332590352	3708.52228064783	19532.4210396759	4297.96419445305	14905.9890431733	8235.10222029654	3542.29818931278	5972.03743506048	2460.74181157866	12909.7261124765	4508.1831523056	6568.73063124631	5784.14292619082	6845.64436963002	7492.40866864453	5398.7426105029	5184.96547076249	6173.97116689242	5337.5622159471	8846.5848786047	5028.42988552606	42182.8461794485	12205.4425000399	4294.00955652377	2433.55126720653	5952.31420895571	46518.868183667	4000.45618850201	4127.79909423284	4844.3166897116	5747.97416493046	6008.01082031906	4327.60923171991	7620.74567220186	3158.95704921884	5343.29566363619	7630.61738845167	4086.07873078018	4545.82697169453	7956.44407417787	2525.18815374759	2571.67585232097	3642.41884643605	6576.10900954923	6023.12222571727	17323.3144348511	8710.96314137769	12933.1783616482	7773.35561239264	4794.38394123943	5744.02275472409	10261.6072358431	4913.45639131139	9457.25466405922	8645.41408733315	4649.28738357506	3631.14553366442	5584.71427434816	6338.64399312491	6145.58997223585	4753.99780708826	3320.70160023054	5391.47848476927	6705.60541651524	4170.71376587946	6851.52828173048	8680.96818250448	2841.7104498643	3994.69463711387	5256.08668689446	6853.40733095958	7785.04321528175	21678.9683845118	5410.20337790425	3820.65183622959	13561.8765520908	3911.86630891336	6246.16336358074	4618.69489528732	3300.66469562015	6828.5817211378	5243.35726957402	6105.78214847989	4887.20834829249	25794.7896619178	9576.04821789893	5516.12111450615	4618.16657502312	7854.75278767533	8112.47138988978	4413.51689147157	6233.25721568622	7377.60967613323	4887.45471792216	8231.09108280246	17224.3430162153	3280.86529068654	10557.412248255	4560.00892371853	5119.97971615491	41767.0641389657	10427.9768303041	6786.57865054125	6112.0023638179	4919.35662359154	4998.81410403315	5313.09198019675	12675.4927038658	6904.37964204576	12296.6990378572	4802.63334296584	5719.64701858555	4683.81720687526	9776.96232920137	3962.11198237772	4415.94670594553	4136.54359373551	12593.8415498823	5162.13420565165	7513.04105412945	4480.33173627716	3798.68728395317	4891.76375337676	5851.11541816008	2896.87974871363	6059.0841193917	4132.09981651489	2756.46507902183	5894.65481158313	2955.40763689834	4667.1000069561	4739.33640197546	3418.9902013036	3923.39604211208	3518.33460359149	9278.11885241204	13954.4680466097	5158.7573939018	5181.92213377409	5169.8123017423	49909.5506906762	9195.96214982222	3987.54677855816	4494.51618682537	5159.93925907354	7167.82060348511	5583.89940726362	4848.47924178043	4653.45286045981	7079.48723064457	6232.35829047114	4897.70608487628	5975.1720467285	4308.66711429932	3925.72454242658	4796.81908281529	5260.30570604204	6714.73239878782	8239.79892578111	4614.82356803917	9487.34145448613	4801.62955721392	7695.27038792627	5735.55873885087	3923.99509444924	6463.07202237199	4644.97424525252	5453.13400412622	15059.846730752	4191.82566801881	16433.8108884166	5419.80248920237	6196.85917209929	18864.1291887977	7518.35578834878	6927.44861941417	5777.32405180618	5484.45464521389	6319.2652175001	4050.19894614322	4370.20740993056	7583.57966517233	3682.45389295385	6107.15831413174	5808.18828306824	4117.7727132065	30518.1473498646	41052.4464520897	4249.03671698893	4903.6742734314	3565.56604005488	18897.3706870753	3827.76776891014	4915.06213126279	3481.78111487107	5554.50325285848	3705.50161759345	4244.00790291833
hsa-miR-30a-5p	430780.979667308	401647.99557893	346227.533482513	536994.326526763	309344.448130356	301947.13433411	513285.551924471	497915.27802379	376231.203058124	556747.142655062	430254.057821129	184262.696289828	292984.797100984	234683.944382705	370901.917568006	547767.577922686	235459.566005012	400948.672055767	333180.795084166	493809.989019412	425452.822148664	414978.580374933	482813.832704835	649888.886946133	415420.704045504	671060.821454646	445939.151143573	476687.797871886	304766.246747063	314985.328459275	424365.255305248	227721.23150396	454555.001864748	282475.955259935	219468.013391779	368912.338207374	385905.984484276	241135.032105779	435583.435977113	422280.063540702	417852.996126012	305823.078523054	436849.720970109	309660.591411347	512811.352188451	485095.19387283	397263.334203834	271221.932111431	444049.724853867	390364.146416146	254865.827454256	411693.341559954	292302.913723635	347602.263043746	297862.572744595	677033.65036269	158613.630112094	443073.732572636	336698.682451985	313628.78232536	406933.835316771	492848.360181144	384909.058327624	388376.460429811	375544.110468202	250278.365476084	392238.775488513	395436.970506603	439535.745320503	481412.747516037	402187.649356363	86386.1886285064	340555.436519033	364161.556280348	315287.365732124	188844.175603071	190583.014357401	298903.92756879	504915.634769203	199575.69521337	286021.853477187	52844.844685912	135360.413407952	417334.749456989	212857.467375071	216485.592387933	308984.907348332	159463.639419235	143699.422211945	167168.051761129	243115.729591493	154066.005794669	138865.585829913	289154.124734174	357840.445798597	339595.792805306	301727.198869015	391848.832390454	418234.431237031	563573.736257676	130791.413433244	148508.681522631	289222.590300244	182928.539599692	412163.598346309	166348.643693856	249514.991004683	412454.256342896	482077.406351664	66291.5131945005	600489.912788155	331857.887862314	154039.88713359	163622.024160896	267386.77071846	124009.710137886	132735.848387942	366840.620532454	153355.897139849	351721.073018792	240611.703653127	276792.17005849	237533.559490639	84010.9403986146	348256.074365185	336455.124357403	274131.722294598	200462.267626069	38047.4022215103	371521.85907213	71650.179702787	332071.777765211	116325.772553339	333860.731994411	310412.763774647	322536.003127888	333761.85395071	183075.301444748	257625.064010292	68941.4441547977	403010.649665083	50887.2839693061	320337.416870622	444405.637016073	248786.492949058	140630.643031587	264851.564460397	229359.586516871	234491.540730002	254152.693976269	331960.071681444	103764.086878057	254556.226744755	445751.521245028	136063.87459518	193348.774217976	50479.3449534167	321915.158076703	186069.043841325	167751.227193584	239204.968492605	544609.089232428	408488.692655645	453239.539992131	210843.816450636	482446.721399181	347866.988511792	277976.461270042	171969.157920299	279983.229272268	349536.823676845	313583.837336772	9533.082518712	194741.276135091	284900.798575843	286393.129746152	537894.134819355	321281.743660199	116666.949587061	148259.789789938	206430.020943933	238987.310906146	166876.198992979	329184.165651123	308850.637789115	438505.627651014	485944.242673869	385095.215083134	168551.52796097	206880.148517976	376469.164059217	269692.120383842	326167.717006242	246532.954545598	288129.015608752	335460.235140889	437128.865311279	239482.084310647	380305.457530829	111657.359142158	173958.324619272	375835.267752476	323573.742099222	112420.064341763	220863.320848148	228465.737403494	388738.416120347	198552.920453785	119143.728327288	181221.466840154	104491.708597547	222489.848565161	667064.159686245	270468.441548715	378771.975149174	417500.874692863	427547.522427894	175095.711979318	125299.461512899	165755.765797968	17319.9641968133	637858.202410238	430623.682953861	299953.002812121	333618.237220076	165485.19951021	151872.92164645	192031.779598189	742395.739696933	106218.201523124	291659.200437483	341933.072343126	280971.158494978	347052.808944754	218019.497012999	270217.633086472	353454.27260559	408945.374004076	182108.229615291	125963.32082634	327234.011425491	21924.6879034411	317269.377601198	188774.450743437	248969.037134133	244475.656080464	240171.916144691	563032.575872291	241414.052062134	271855.658495447	231714.692484418	299370.10636435	188092.198901471	407090.332742496	223321.976100415	296132.601908014	375340.077327487	485637.664475506	304654.380846725	114954.98233328	115923.184064087	347418.513698904	114756.757234306	182440.493041647	263599.837450497	388770.921709593	324873.873065507	236831.139823254	316652.030740973	161463.655955855	387257.108317895	329085.017109912	138530.590598615	511507.125692081	246775.431313392	285761.954154913	225694.389910759	537218.618625704	313602.994172476	210185.930671109	319777.221017924	295338.868035866	488923.554727707	147372.704296313	91999.7218530107	159668.781864751	278919.337091411	528764.794329171	268066.370907684	209460.554296185	398061.492986484	356713.922033305	208678.978438298	138499.70028236	275407.939514628	448887.539479998	278471.870150012	239087.299911177	427439.318706925	210788.613909596	321788.703966219	184935.776353878	31381.3963906458	277532.364491262	348195.847473931	613163.215360572	197468.203896278	385133.864128664	380893.202239046	74207.6028135599	217025.44169371	483697.054723626	484359.277135328	174608.925474449	186411.189089012	200073.614485133	233944.053390663	338370.377332532	164270.479708998	83707.4542057284	141292.343103754	428138.439401961	67107.011045174	306986.390407662	296636.654731812	89358.9810382038	308940.984887772	196877.009515368	225851.380318217	965795.132669518	171323.200091319	76250.359610998	134767.84594868	328359.831144793	391053.194630505	443778.460279334	100969.423792599	173962.162858634	259666.237725929	144520.349891347	203216.49784617	154055.719471379	322958.255600627	250798.591743863	411801.355885444	297163.894533367	266579.348613859	94413.8068766314	115105.41818093	277918.905421147	216223.866485211	181250.979656101	144524.879475259	311062.817571415	126144.565445998	257373.39673167	119770.832888858	284068.330517383	265781.623744924	319754.777865033	255952.296595067	68697.9918743754	219895.027938196	293290.18541784	332082.510038085	402973.692363214	154776.80733386	267182.307405005	521189.449677497	361989.039041384	223054.766192985	87653.8819774445	304563.393928399	151746.33145084	511904.720328591	281871.570554184	288892.302977567	174993.389780468	84696.2333474381	258129.50077573	370382.828296752	293420.170256855	313487.391530299	223688.46287823	228449.208299106	240641.49989463	210703.317079549	522151.186207538	271241.200869906	443282.462907361	259466.002845741	136132.35753003	203604.98872103	153680.944333748	154978.713113446	276452.806368679	218539.596092061	344822.379390088	236135.315850913	188355.174283964	239371.772068308	65823.4739515737	347708.847124744	247971.660814975	42706.2450458455	115803.440145381	139771.759849709	100362.714829687	283041.025565013	322343.615278389	257245.351380006	155219.209313012	187975.703994115	213477.617662291	279029.464979519	240011.855758555	169758.320786424	118556.718334131	160110.897949402	463775.181002992	489200.445996751	345622.705148908	194842.511991226	254727.034808361	162240.08030316	230458.800978561	195318.367083039	119925.859800401	159913.431174841	231027.172609996	366674.526251694	215619.992223915	198543.237251742	215604.035981259	333335.592320508	484205.351466044	144491.601876184	278270.308221376	288900.072687754	416175.824197563	97847.6096839961	350496.443076347	290125.815273648	382509.552898676	369981.025335811	60509.7086159591	257122.711441617	288585.079846532	491630.672078487	451330.14652241	306816.672246734	264995.434274993	295921.289157026	158735.316163387	224615.319499909	418739.234336237	199646.56663746	179969.59585598	121179.383800674	235272.403736575	194533.986333192	108299.309104235	353346.551410418	392272.900193381	173691.269743912	287924.403843842	345413.04108287	294753.97699244	196350.796159412	320593.000447709	178035.710596691	107679.053346987	266026.491713399	390424.801916196	428754.81645893	392626.963317734	413143.765475363	131417.201722159	186884.990855788	156481.041075364	215026.680707619	211178.77795167	415037.167232606	206098.99919524	71064.2084015339	124409.104135492	546423.317334601	102537.402350242	137246.291889967	399159.809234974	162329.920189865	231395.732106348	338961.793734653	160621.710942005	101067.074855156	414604.030751422	345064.807924184	72472.7842642136	353260.493625174	471458.41448335	135544.163429304	301992.29431382	409984.783426992	112060.95707464	260208.01345117	313247.789716835	614237.717743355	370955.259140095	143868.050436512	312831.372268499	411227.064427656	73959.2618083015	463830.846535937	163955.694018869	478293.626136168	169636.037392577	171795.150250927	475101.774346007	640582.954611224	258493.31876884	207641.772247754	141538.563563633	275437.3143575	363586.781645042	189794.082898731	224854.917427203	10895.4868186123	151729.640117399	353697.945666261	125636.076152225	628325.863384332	180046.504972077	247414.302516713	476135.825888509	94898.5022320414	115119.172717649	245215.723151256	187212.618567412	172651.338371886	347023.147676785	514373.176686097	225695.421878003	722664.512219587	223514.841656137	165449.488008084	156656.840551444	442204.341812442	266631.921525062	278140.616307745	316047.092176569	146469.688211965	318450.428247685	655118.694684488	468958.223528695	278294.992209092	79768.2346589373	125021.314645949	417881.648564587	404040.581430386	110069.85399656	287750.809411156	321987.506493404	68612.9334969237	424623.632328813	333522.744872161	520054.9987629	198804.045518016	103451.572682229	280045.4283709	157934.036607622	244345.844867002	257875.104211771	213863.937316684	236935.357597929	228890.089729202	107787.493184234	285014.459482712	432498.488030787	458029.673957471	82852.071923839	82329.7934564679	181081.996954391	235090.60628393	260430.543549817	245429.350276682	349190.48216583	364613.457306879	237304.000909953	410823.550927841	204896.575893253	265532.013454695	326242.242371434	486503.858627956	300943.950413686	466473.565859866	384496.509264814	326444.981291577	317363.0945055	67208.1974336574	144023.297089921	75703.837306773	379063.961683724	231263.329789841	509149.747593404	206285.142900702	127476.980104377	331376.865253552
hsa-miR-30a-3p	89773.5694630651	77785.5540430626	45888.5568868987	102557.608584166	64641.6949723785	83297.3820092623	102107.011746287	79311.5260484923	82260.1418726832	123414.261219038	71297.2248317694	30676.3855224178	50040.8301058663	73537.8962191819	77904.8053505905	85721.850791893	30638.8056751136	65637.0750664924	46804.0259362129	67808.4441714459	80295.3858925498	63642.1827576104	101393.895212606	85912.652549986	55415.0662459549	159622.650244577	74304.9633571805	108490.331491118	42343.6626041297	43398.8049109968	59110.0567244884	34947.4615674079	105202.193443102	78059.4782030775	59656.571522535	68758.547770604	51160.8252262547	52400.5792813078	91880.5934813176	95227.206292938	85262.0470673665	43615.1189521825	112974.162304092	52177.9004489301	91832.8290915814	103758.572016174	89392.5385262159	76897.4892611248	71328.6793226568	56214.4655581344	25286.0600123987	64911.4101019194	67000.7773592459	60987.6524628817	37013.3879956952	116296.144270648	19662.2091143476	58871.4788359434	104600.664860815	82919.1145275636	65552.5013298532	100490.327734152	40062.8925124738	119129.093607931	75558.0859740424	49124.1205476806	64771.6330599841	77059.9592223591	104256.565487464	99910.7955657275	86496.2605106745	18146.3262555107	38004.1972865022	76705.5911011822	29973.3137001857	27956.2267650677	42331.6872294099	61692.0626015695	111370.959892075	27544.3388861283	31291.3572730859	7315.95446113356	29642.572024554	50663.5405505912	30996.801834367	19758.8518223497	40969.1774135517	21406.4506996299	27505.2879383001	26433.0539449518	34708.7611324846	15119.1104246191	25789.7530269408	45981.4366813899	51350.2594523565	56707.5860709008	120669.022999535	48530.6058224425	48457.2378850711	70345.0334746472	22747.7176719295	12656.3444134121	42369.5104241772	37719.6112836219	70767.1690995791	13707.8739780524	35007.2841893524	60882.8003879448	33895.0576591869	7064.95626587501	80259.872869117	75574.2740658843	20393.4975021981	22018.9448114126	25244.1394391891	25861.0467238701	38824.7095624603	61641.7646808919	15305.6679573553	67300.3843365356	36137.6294932546	49099.3668719752	64846.0960729613	10813.7445621189	27244.8416814735	65382.4228110325	43143.6689691335	40982.8836128532	6036.97437146411	68906.0071112872	12580.9582187107	70201.6015510367	18634.2146070358	55535.1042520907	45280.5199530137	64403.0689093867	28460.1801681502	34477.8018664652	52681.1154646803	5897.10227678581	41265.9102046179	6597.83574106234	31957.4234643682	64559.3337199749	25132.2164403223	9827.10565879095	59550.2470897082	37517.2376762062	56448.4706395867	92213.9760431028	79627.339974757	35303.894480919	27316.4041854782	31683.0298030906	27485.7243713295	26444.8854691825	7184.69976089627	44999.7991533842	25958.6473302042	13168.5353761923	35735.7902176001	61690.513880057	54244.6401292142	65714.3541013278	15696.9632975614	82014.1413583577	50097.8023852071	47235.7546663896	25290.414953596	33784.8798276337	61312.7061847551	37347.1293531408	1527.27270478471	59111.7210131349	53946.0273255974	68704.0896908152	64859.7351936587	50720.0421087493	22944.723022574	25697.8598472721	43817.9694816412	61422.9745342758	28691.0373664278	51656.578915478	49696.8125584129	68658.4003257235	124229.445946586	32192.2981674509	26922.3382870589	17649.0482824755	45781.2789305141	22551.0698260563	40378.2238011479	28067.8250736669	70255.5895898392	47225.3467340441	40425.1147102394	49733.7547457962	32106.4661525898	11665.1500051384	31180.0316275181	67824.2961310183	91074.6339727829	25755.9004501523	22661.8203985257	22641.0240208559	58716.3540005441	20721.5223481048	21585.6403791398	48919.473838464	6766.74789879985	34894.0254959057	47938.8579380896	36676.6406235456	49598.4071651536	61741.1223869142	36787.9740440908	18436.0817417948	19152.5670855306	39022.8530231273	3568.86024207861	96572.9626827726	47561.1863775766	48701.5637277559	68418.8928417139	158871.749233381	33088.7663018182	34022.9009273797	91516.9360234673	17832.6747327811	50923.1813090569	23057.4698894157	42143.2104376854	64536.4449743048	63892.7739621463	38713.7517856609	41977.1214672568	91499.4607497091	25347.2818045738	14870.9359566278	36522.0033208941	3471.37795845552	35454.1144770246	30498.6873542984	48270.4925296841	45260.7191909385	48409.7515227634	92967.5866839423	52539.1369101173	28700.5640414121	27965.7255901065	26827.2584453622	31294.8364717479	51487.102166053	30616.4384017053	44430.297724679	80185.4210084654	29475.2610195966	31165.8439593173	12706.3009245845	14760.3254339518	66270.5399254947	18440.6358004475	38005.8920731372	32239.0593555075	68440.4382405528	33908.68811021	34554.7640371992	37346.859773687	22166.7209139179	63507.5204244374	54411.5868731926	15772.3175893087	65924.952995007	37008.5904399307	43229.4644852565	27047.7034081184	53448.7845530736	64314.2873570408	52316.9104180011	51206.8223800969	38666.8919242013	82865.3346340452	22630.5973737698	15346.0568538542	21902.427516374	50186.0740763365	59315.4062285859	26400.2829944273	15147.1956511328	107370.57012894	53232.8385275471	33499.0583628404	36290.2692759034	48808.027218621	47296.442095568	41257.9626689108	37585.8552793991	39697.0678036077	36135.3539597084	63054.8508888361	18952.8615093276	9951.45345577763	58995.1512447353	40881.3773086128	80675.4386874062	23102.3337847801	62801.2299899686	65896.2695324796	16692.2585177447	63449.2069322571	39625.1954589202	72998.3220372934	21005.9876692126	68755.0753161384	54410.3188552192	35359.5598525573	85131.3016037064	17020.5863933077	16133.9077292077	15357.0377870843	56554.0877115975	3833.76591281162	116413.497014434	44690.5586316082	12798.5171400735	48275.1201559493	39388.2288211474	58757.2895570244	130750.230457964	34182.0779170364	10817.9844187004	39523.8934974286	48292.522241594	80666.8774701964	59133.8445826279	18846.8869880383	19852.5413990951	41129.501862846	33025.134672939	35265.9018687195	35055.1967795998	52062.1959099475	40763.7021616853	61931.6296440557	51142.9498787171	33707.4068010553	19744.910184784	9785.42234149567	88170.9046236083	33099.8308603069	28198.1832818458	24527.7962621867	32436.9155160584	26435.2719495249	42324.1207141934	22938.4010047376	63049.7412724173	22246.5193887087	47121.8999812735	38381.5658583335	11385.9253337104	46209.7033063318	23193.8962081933	35997.4120525376	35854.4606018937	18369.9248900938	26737.2431342638	73300.9953622635	70720.5705005879	42784.0192561016	16464.6790942191	48397.1155976346	27373.0526684331	58468.1962335124	35999.9251947842	36065.480125935	19061.5965333296	5245.70819390436	26435.699222244	48332.5442016181	53090.5911670861	43326.2361181277	47377.4510631884	24414.0819448498	40088.319153267	32042.4187178879	44304.3078200285	67596.2868415317	51908.8439286516	40224.8313450452	15734.4487121376	38452.8182254767	9665.82123640502	17585.6965512487	45064.5634388993	24394.0568409654	49881.1790946601	40896.3210610731	43906.0865712541	61964.4591747114	12642.0590079699	62246.4965291186	36452.7077863314	11401.3810685204	18719.6674376854	19042.0599366665	20734.982819502	35802.4499869868	36248.5510709484	30094.6756368109	8760.42895397367	17484.9040469537	48098.5657168405	34902.6803302489	37005.4361696275	30880.2337078176	11853.9473938043	20459.3008570037	50740.5826025847	50628.7777540316	26431.976847615	40961.2186084521	68892.6685382265	23331.2640849286	41440.7002539869	25980.9672676669	8611.4169764993	16589.3426195323	21884.1597997876	84841.0039852753	24857.2769348103	31806.2430764286	21189.5581981826	44118.4923225568	83460.3156003135	13885.3977695415	29714.5314634438	21932.0967983678	69611.9398395576	15676.4274915082	49886.7412680456	35378.6519156265	46842.0225415572	50868.1896608296	8185.84074469035	63238.642786177	48148.0388777759	117072.876526558	48953.7796294856	38188.6746456327	23138.5045598246	42377.0751679221	24273.2522502092	61025.1843035847	55578.7837248467	69221.6252895818	28293.2707241482	15499.9842756028	18605.0434332164	14993.6087160215	13101.1687216551	60750.0579996411	48137.7313494619	15850.5844831031	46640.6503384065	67051.2663707233	57415.6260112511	27486.2653834049	52915.8608216465	32549.4940705201	8485.39501387702	65643.754946988	50324.3460719218	82196.8359175687	22309.9724019032	94995.0777189017	19873.1857681856	38700.9421519329	20427.9483818716	34483.0169661809	16213.3503481805	77095.3678557354	33392.3923955919	31768.1964322147	19086.8241738998	50576.591008138	17757.4020553245	29951.6804859298	84380.0248415761	15669.8623167382	46684.7979174636	55500.3561367521	20714.7209177521	16999.9336045043	41113.0938839199	31521.5031977362	8695.49849432103	37697.4267479028	66881.560429939	22979.2001893193	32174.2631495974	80648.0561372456	16571.2962312896	31049.6975040912	82277.8629713692	72632.6348418085	52120.6632916558	18057.1789051467	33145.8413852326	33082.2011674815	21452.0859134124	139402.593026953	38114.6349531362	164693.440928918	19261.4218068745	62088.7199519193	52070.502326991	74484.3220625666	35450.4708258901	25577.3339143183	32979.1650884447	39018.3123922019	110471.629046801	19986.0930406203	55984.0823711651	2412.13206874642	34518.4567923286	47681.4470185898	15156.5711892356	76976.4434061662	32771.4699705536	29630.5636278152	75547.5807399365	11542.901537121	16624.0603793786	24521.3455093549	24378.3810299971	27689.8799506789	72886.6435557157	73379.7898939041	44544.8946219591	67937.2561353536	23883.7258735237	24624.2207231545	38084.4527798034	59412.0311057418	48171.8601695301	27433.6887535425	54701.2000271999	21287.141265771	89896.7804811211	66162.2053787869	33772.7451844518	35238.3266708072	7964.6762126582	34014.8744636668	56893.384186491	46402.5888225888	62497.0549542603	43990.4047823337	30243.554675645	8005.35535457832	63589.0402505582	41281.5482267548	64831.5268137056	32125.044947709	14794.5562233485	55699.9078411243	31621.0497381337	29575.5088336885	34401.5397298435	17253.5965057424	42251.0069448596	43344.5067889715	13919.8079044723	23583.8351302567	87186.0704620487	35456.0486352073	15784.7026499967	14194.7658740558	26024.1306279275	41843.5758873938	41811.4600309113	43875.96683713	58269.1508685017	78870.5907486469	44163.4065456345	63181.9801418818	32348.288295882	47533.1809434725	46315.1430583136	152604.936878642	43143.540873081	57086.8211677661	46727.7163990049	54525.9007322169	56977.7273052732	16600.4459894419	16341.0876690494	14245.4148024433	35985.0037851923	36448.2078148493	50557.3592475106	33802.693958019	34157.0477545713	73390.9021457462
hsa-miR-31-5p	10.1944375569638	7.99492462274777	37.6332864224819	32.747596573848	8.57134390867435	9.80629932239873	35.6808177260593	2.01459075912789	3.50336450910733	44.4533486702734	8.49126417775151	7.97156212605278	20.1038993360471	7.44175227309551	59.7599589769248	45.7417331371111	6.88851838901386	60.8406272158376	1.80164353473203	5.96204860086498	21.6506726359798	21.4625606614477	46.9241114788163	2.7071383589162	42.6338939663949	15.5362857606305	16.3852227860558	28.3991462377347	9.17626374603591	14.3851394008021	4.31596644266826	3.76748260132912	27.4893100053474	20.1837526714381	6.1137240267395	51.9416566705708	2.60171123842835	10.43153288892	22.5718912984917	30.7714448681946	29.5908728563658	10.0741741961764	50.7637830620994	6.56798957195887	51.5037457427633	20.1366908451218	2.77869095850003	9.77516370954785	15.1454961751838	3.96191745045976	17.5415473404516	9.88173123136903	7.9861966503951	39.6724158054489	11.1789587871724	36.537135961412	9.90532152922119	2.50387256599435	8.52177282352886	10.3295244582895	3.20722579833931	21.1232345502173	26.3808977842533	28.2675054148534	21.8941473078929	5.85485318239725	6.82852488128834	3.93791028500249	20.8756804611772	9.86958728786101	6.17532920489001	78.1868541423761	2.66391030291613	0.914790006948899	3.33794757180428	6.48094746228461	4.50561501346992	0.0207936969604328	7.07631554615701	1.67365455226783	0.0939275130082518	17.4786024643295	28.787482077902	17.5326189192379	3.23187503216024	61.3417369031805	2.72839839502999	3.42328936844963	0.152641421172111	28.2127747941086	0.360671889103122	9.46248879658259	1.95602196955779	91.6028258719408	6.28036338565085	10.3041089280581	1.50958766633965	1.10193204679748	1.13562944238024	1.13192502538317	40.5420685211413	1.02898179150406	1.54787398735949	17.3779289339078	3.5051225276662	0	0.625861858589642	0.142192525723303	3.55304778946225	3.81320838220517	1.53208388824454	0.183568227953688	45.4385493654076	4.93615066347141	27.326091627737	3.21973800695237	0	1.54790881731918	1.28163600304664	0.855849413635129	5.75972680414972	29.1894395274292	0.868079159053199	12.9685971253003	148.159060623476	18.5212020013426	6.37898355273059	5.08944125197432	42.4065969830953	5.05477576757841	1.63747789566501	2.45911763352422	17.587516786614	0.153803876818332	0.252161246647229	0.504044371862464	7.94115224390183	11.3003600964104	2.99018138186342	15.2059107686786	0.904521413934961	15.1747919112015	9.84618416101933	14.6391437800985	3.23018680160736	19.9445983715452	7.32100255520401	2.37986609558766	5.29334667528595	1.53756848651799	16.8746464986858	9.91290368490251	3.14045505256737	5.33963156627251	22.6387040452727	19.2117646926271	26.8133059116255	0.150911106083721	6.63235605707491	2.18122590068143	2.27723120695239	3.01810214958183	5.85585918525911	0.0378310808004825	30.0547207693765	1.92971899044911	1.39579058349893	1.61394909669896	25.5740433877168	54.7113500076545	5.61435165772213	0.0926118471062596	5.56334648236508	1.85354667482746	0.627823442987397	1.41650362799037	1.55152605390556	0.605249201376955	5.35545953822028	3.8016910564972	19.8608925766266	5.02475021054676	0	0	0.819377529693757	0.0731465501052071	59.209789003027	2.1502939894939	2.77396389525439	0.672027220399793	0.846696632966892	10.7079701558222	3.07231674094292	29.7114038875262	4.70712489596815	26.1396172799218	4.18027703686415	1.80100971390602	10.1756241009751	0.26150955439181	9.25937732927378	1.08618046580824	0.315666125900371	28.3699017025068	1.93409092533711	25.2409681963228	26.933528112976	0.125613074891865	27.1327673985618	1.1941514463968	6.80319649193635	1.86422208811685	1.63145033918775	0.150211924095536	1.76541553098274	0.0375079616322944	59.5042663038332	0	10.6416632018063	3.37745389442943	23.2620423210011	42.5295160368822	2.34063102455485	0.182227066857471	0.820925783054397	1.77884275123037	0.70130593988874	0.835174912853184	46.6934118611079	14.2297149453017	1.00957163788999	1.46714238149863	0.298816194055547	1.52486876842148	11.1071504247488	0.025079664098274	10.0860657099162	1.20512754761011	0.96017491280023	0.261162539850737	3.90680289402845	77.385062837824	0	2.53266698704554	9.37615584142443	6.01593951655063	19.2798099004771	2.058556473472	4.89324545578204	10.9419421120595	60.3249201411483	0.941067174565987	9.54623453649891	14.4914028925367	17.145233000982	25.4077903941413	0.6092919509951	0.89736639682238	1.05513995353265	3.71814442576652	2.85255623626653	0	10.3893335864875	0.649428043008489	6.57557415653507	1.3520504703264	2.39763037525233	0.966367549415861	9.90983900826215	7.50863563321697	25.5744327921115	6.55983246497555	14.7131881221788	3.4695436907953	80.739195206481	1.16803050587679	2.39343837174009	4.57919326052145	1.34617279605309	0.298115951351793	5.78716324639429	2.6721596525775	0.806600129763503	21.7915524785344	5.96978457082605	0	15.9851729510824	0.408088947026078	0	11.3451692207935	0	1.29538114641154	8.19391528410553	1.82748861870907	3.81892843669329	1.84009567083448	0	1.58296492715266	0	0.351961426241663	0.219424080816192	10.3347431421235	3.20512570118371	55.2698913921556	6.29067726915225	0.26771335171614	3.95556467767912	2.32179155907709	3.11346961447944	0.706352222845445	1.01495565133519	66.8195977191176	12.0921357887704	0.468783898948307	0.412951371341153	0.145908769167552	0.960505226805512	1.10640700441385	12.6231400922056	3.4890323500979	5.24283691594468	0.525995435416454	19.6864450701462	3.15099152106171	3.81717724274497	5.15290797528445	43.9890307911411	0	2.16496186322419	0.430627800682347	0.939016284522131	15.7507132578384	1.32503644369298	4.54725119596014	1.12200915238043	3.79648367750019	17.5193367080437	3.74162188117336	0.821351953678297	20.5242035462361	17.5202922847728	1.36361265617765	1.87649012129402	0.320434760734722	1.84596906652537	19.3176343086586	3.35558810177675	19.5092894241455	1.88296731006938	0.399164721465234	2.22227780937511	6.01538309467646	11.430974789814	4.18242180045015	0.083239778043346	9.42033397176882	0.142156573931189	36.273799157998	3.25637322758641	3.49069278411519	1.23757308674129	5.06533393996788	20.6424001447717	44.3392279299784	1.98316553572925	0.17040129656124	3.42076441376398	1.88852561967818	0	0	0.686116397028363	4.02422943336639	0.197863086819958	6.0304023483942	58.7282395458725	1.73557293122588	32.0425949645081	4.72584597309189	2.91764591467584	2.94887463991316	3.0961982604533	0	5.89358215597562	1.91955142189351	3.78144377769964	1.92687075928302	0.0206149817181611	28.964156670208	0.699354532195785	1.46064525925121	8.59700433658308	15.0371646925369	10.3301452083688	11.3744715048618	3.67130284730992	3.01934577004824	19.8859824530964	37.409208995343	4.57377052571228	11.74762595648	9.3852380383711	22.8538208962235	15.7907179494768	1.33767839880494	13.5603091352173	56.8229273122811	18.5717239422317	2.12391956590822	1.55443508037952	0	19.4560532839395	7.28106378770414	9.99071880178712	4.1372995820623	73.6163226919684	0.0825740544561882	4.72553348090402	28.5234323994016	27.6584959789548	3.4462805740934	3.04825135085271	5.68063100301262	0	3.13800526875622	3.12195152275004	1.00082531802619	0.794097455614657	0.937076976235137	6.19890397420798	0.969242111066874	4.34678920536273	6.8221276893511	2.12225118001147	27.3035447404677	0.0847408157378249	2.29374987249359	0	3.31685818738036	9.28533027170533	1.02138093798136	3.81216418863755	3.26360669855364	1.86403571935327	3.53348775699262	1.89982651676062	21.9805554853829	1.69122586557188	1.34203011478912	0.915651704769964	1.30142335370066	6.30922547621817	2.43225535835662	0.129293861058948	4.70056707993745	0.722069461277865	1.58060704475148	0	2.01432810051585	3.27843195466645	3.53379154824923	7.59617345198905	23.6748640709324	8.6790220385654	7.08871140494531	10.2093663197694	3.79415664249119	1.19169378806456	2.30586428999241	0.833405216762337	0.513674587993147	1.27329818695088	58.1675298520599	1.56071274779802	15.6142955253416	1.29077751974934	32.6626007217171	0.189834448085329	1.79375588916545	0.86344183720126	13.4293739921341	15.434779428556	18.6714977012144	11.1559611402687	0.0373951762855338	0.14093931727132	11.4253045365912	1.02149116511794	165.184279056665	0	0.00865360673627347	0.295192859161122	3.05331097834904	2.11820662461213	22.9972974524454	18.4068008684067	12.1115384611676	5.62599667934592	18.8369496381698	4.50090683388188	2.01761588435028	32.6848570151962	1.92237391569796	0.889730307194799	13.1679576267016	5.02536138350793	0.291759155719792	0.147513743360379	4.04916502345105	6.09515412285676	1.71391202939056	3.2290283621421	9.24238190349313	1.07629104447321	25.6554757218141	3.58770826375316	24.1111700676355	0.152068482511683	1.34376610457053	1.38465749173433	0.368130392202552	2.4846726982179	9.72297808595288	3.06066043192243	2.01633643373881	9.60131810220568	19.2353010425768	174.660319518539	0.244036469530254	0.195240768648519	3.63120873680198	29.773145572357	0.601789447188428	0	0.649890789784947	2.00956253124008	1.20245758889296	0.752682437499387	1.64452555205912	23.0542106802582	0.12913242730248	0.177792230192696	0.0935579386443486	3.4691073294545	1.79911841436558	1.79912209460156	19.9182260198648	0	0.127181880796073	0.747297211952185	0	0.301933588556201	2.45792353579915	2.35030731993184	3.88359576614479	3.48650101337426	8.64777466817128	0	2.8826992360689	0	10.2558060036028	1.88226885247312	3.14054747017899	0	3.41464797353495	1.73206132762937	1.27572862659141	0.101463606778083	11.9847685456661	2.55808992336248	41.3935855062553	4.85201240912876	3.42670376192784	0	18.5053998283776	1.07094098183685	22.4174420072372	0.952952990635673	0.381423302295487	20.8275258383219	0.0259318875655188	9.20563918443739	1.03794055285784	11.2120690646236	1.51351127836379	20.5482682490288	0	26.5993684068371	2.75547094418118	5.40983331583581	6.15653837057846	8.84636397874536	5.89941722889102	23.7264208975537	26.8108330567074	0.101426721234205	0	37.1756305702638	25.1496817171388	0.0550999913460384	4.93809059317813	23.9887735794931	0.213154321377907	0.6668283614822	0.105238789510446	2.47958644073512	2.92700764651676	0.961338495972909
hsa-miR-32-5p	14.8393753273723	67.4688329836363	19.8706034018282	11.8012770902146	53.678468397654	38.8846591477268	18.4457277633516	21.1251760817288	27.6195550563562	23.2448790903814	41.2673073415498	19.2628621160519	13.6743959842683	28.6734917630339	10.1969079619893	9.9398064351692	23.8227166055519	19.706039490098	18.7650813477368	33.8008425750023	9.46187314736398	19.3387630735041	33.0705285508669	21.9644659953735	52.5440984155472	45.7991536763325	27.5969951589039	7.33834852913805	37.3306789667722	22.6007065486231	32.1130163900494	20.8049851634361	12.8504810207182	20.7555342336849	20.7651732372996	41.8605857217009	14.3388692598274	41.8764914595533	23.4969214470147	25.3253348531871	18.1115543526203	21.2725515662636	31.0093490918959	25.4821841023157	18.8943570889171	23.5933568859832	44.2406255126457	17.9898604523001	25.3017742503878	35.6954395244277	29.5390149887171	36.7549799107114	18.1673749959212	16.1344291046349	18.5702008461084	31.222501990765	30.0878451591816	21.257047965471	34.4697991668008	45.1937758481923	12.1098208307079	20.1520286915795	33.6530833501347	43.1843972034766	24.4769695816616	36.6061981920102	31.2636131954932	35.510384260475	27.2205870062902	38.8860522312061	58.0482984295128	39.5093582202073	20.0472466733778	44.2314421328086	49.6314370952536	80.0390581852702	29.0290464761461	60.3854225166707	59.6078944779358	25.1127316121326	34.5113094246567	20.3578779910476	22.9631483702363	23.5840079869581	60.1584135306634	31.6052927565919	45.4436135609233	14.5835444983138	45.1741428698855	24.758776269159	26.2821695221946	28.3822152901897	19.634486936239	33.6640197084431	48.3904249680435	41.1743272854735	34.7458969359777	34.2689692348585	30.650277116052	58.8973146075515	73.3490603302144	13.270416556714	22.7912046879752	19.0481319297619	35.8205048070212	25.308863376269	19.8982571635287	55.464243053793	42.9843041132616	10.9111814274329	22.0467977336219	38.9527028257424	79.7034657124197	29.2046861418994	35.2631833628971	12.799938018666	54.9892228742396	35.8965096316942	48.9706455932049	50.4320323619989	21.0936898520999	21.7455392075457	35.4273612850218	21.4311139523382	35.7068529951306	23.6413654916124	39.3328811469119	24.5729277415991	42.2078590749393	44.7028025107086	14.4258685023127	19.3332568633036	31.7080229315685	45.2864077885584	48.0233882162299	30.1003947363876	32.987750055501	18.1426040633241	22.6726183297014	34.0764466058372	35.487997619447	14.1724384946918	47.2686581658989	37.2662090796504	28.0509276748773	31.9200346835715	54.8164671062482	43.8958849551847	36.0593126119385	79.4289491837096	45.5689969217439	12.5766861131676	28.0714249169335	22.3678279852495	35.5664824770858	37.6644226416818	54.4755323753672	30.610345236529	18.4630905950027	11.8499932956158	18.9720160183734	36.9509785979722	65.8948018970692	47.6923767845771	36.6094612403588	109.379501653458	24.067179283979	38.5481194871099	22.8310577249803	26.3717827644457	30.5495264645122	11.5885137044689	20.0256255165162	43.0462214849646	15.4676294273754	38.6852752698604	42.8647335573127	21.6927040334034	29.8783859486786	22.8898340594346	13.8955594211111	29.7008192984961	52.5248819719902	47.7958263950965	26.2118097928039	53.3624999303883	132.009210596807	28.6714815323261	27.7638711623137	20.0037948314873	30.3683831203955	23.8301296651343	37.9544480873602	25.2900935889091	71.8975303245419	13.2182040161971	29.7395189252236	27.3789634777467	41.8073599982078	16.6837938039518	11.6292774816039	32.8602116553934	36.1204919875467	38.5309171091359	14.5848244729418	21.8318936394175	15.3662971514676	16.6510376761737	19.8221207857019	19.3407308241678	18.937168527871	8.3172129525028	26.03302432172	27.6860214653421	10.7684517109927	37.6983620755222	30.4003056690272	19.5159052573037	26.0612559970881	47.7264759358697	18.2533487854202	36.4879834235534	43.2865719880533	67.9772603573542	60.1557397614245	3.10698703029457	28.5003626997902	29.2389069877243	72.0552882285017	17.2914126984326	27.3992860438724	25.2614416218879	31.2699093808693	26.3223524370858	14.6804781455113	15.0451000965054	34.0332127770405	53.6401944546422	21.3831769706951	50.6061820408701	26.0505936228797	11.0359282798416	51.2344171851426	21.338723150891	26.7871766449764	38.4042827692218	33.00964284804	29.7552292364232	48.3932634612852	30.6197212026328	31.8170740586131	32.6057143964725	50.2175979141472	24.6359144936817	39.3598133979985	24.7308567706629	35.7029608429061	31.570411248877	43.6015720371331	12.3547107519051	28.4538795861051	55.9271803496665	14.4103173658343	34.7961203143427	10.6580191400283	53.1279614024695	45.3303529473696	34.7725956174545	19.8172593162333	31.7166649826308	48.9426644685951	60.4979562285569	22.2551463153236	28.46801549156	25.3734266697802	16.4083135751404	39.4787767829697	80.2943998862361	24.1520225704676	40.9472343060085	25.57848365557	37.0915043399244	48.523355892831	43.003318071024	21.8929155311188	22.4413021298443	27.5421109436283	30.6616713490082	14.7774083553216	25.6874553334659	70.555167649711	31.3646751081341	30.8488405474737	20.7174757646703	31.8099633852862	52.1850967330831	22.1307716887525	35.6923366551381	44.5769315736011	63.3511403277471	44.3021597757693	40.7327803758218	17.2754087666925	21.0586267092015	23.4383389583176	63.8142166515781	40.1774154573736	31.3068230928223	76.9743949620622	53.4301086560914	29.3027455583724	31.4491764099817	25.0783578197969	28.647903406617	52.8329186010957	41.2256542951213	37.9317965682908	74.2146674643648	14.9152663507193	27.3444055251152	20.6862728421153	20.2661025994717	23.7416339482691	62.7075261092573	22.4048152634086	57.296406576218	47.8571198850598	39.2188769086042	49.0857378303532	15.1679427283247	41.1846422221782	29.3723049331302	33.1222325364786	24.7016710218134	31.576932616926	55.3389937688781	14.4773740222861	50.788775881422	20.9847619090025	15.943793399795	50.3940289507478	46.5215869691266	40.2959214921032	52.3473904508376	52.3189695404908	28.8566525919729	18.9671885777223	48.1930022886153	16.4289126293988	40.2034922442469	22.4469148824701	41.1123289728335	29.0592668265638	68.4244220992103	32.3993211458	56.0045970514068	22.9559339941596	37.7458631925725	44.0415143577583	17.2150757786903	40.7636369470505	33.2432275031556	18.6158256180417	47.5770866453647	56.6150070506725	43.9008124013341	14.5734896683693	43.7031828284541	48.7848499253651	34.3897438618358	50.9157831666018	18.8226917229204	57.4968556871868	58.6869769824869	46.2659134316122	27.3572925236479	37.2262321363373	29.4062408781207	79.5687151096527	33.4424083719275	22.9855034330967	28.0012734646321	22.8939077634348	32.9783924399729	26.361091935186	18.4216250901291	55.0669559291874	21.8821868833162	26.8616156194291	30.4235384385115	53.6412785895173	8.11795918201589	30.9839093693635	23.1191383024602	12.205707758184	42.5959051466942	35.7437951023779	58.6380807642835	58.9620746781231	27.0212384837224	49.0577816713017	6.57095430179822	33.4485035631458	46.0872765612998	16.5197997496074	35.3708912057361	22.5552803829501	20.893653802072	17.1191218329566	48.3983280729935	13.9120941584139	12.7950511370989	11.5958633879174	53.6150456276142	28.3630131000715	19.9741063173806	34.1536750591914	17.3442647212105	70.0964255530127	47.4628267920605	40.1163635340099	21.5422290475784	85.2787746525021	29.5178643176914	23.567774550317	19.0110891780554	16.2279968081582	21.4444052836458	43.8602652979345	28.3770576892771	86.4297605391731	27.0238393424452	25.8734923799091	37.4394409612546	38.7310798797111	79.335446726984	20.1485126692197	24.8957401765393	11.4408309202437	23.34553096375	44.1780451342267	41.9988338997209	29.2706754737651	13.7363060396252	18.9795779024777	16.5627702638461	25.3243428405725	42.0598666448187	45.3885653992294	26.656759590051	48.2532731569224	24.7715697096041	49.801755706059	21.4219096613292	23.8727557502022	47.6620874773072	44.8842625783121	52.7952193573713	18.5660255046209	28.5998236065713	19.0046847600889	20.3582261646611	34.0155138175535	27.711114970798	29.5085198791385	30.7724094078157	21.5723069169323	43.9660850598346	25.6202503148477	45.095156161447	20.2938051579368	26.5585891915346	60.8701821857359	24.9518466760174	47.0343063869955	24.0705804217075	31.6566377828068	23.4820363923033	38.4140396156282	16.2360936354909	39.0983583946637	23.5862665263719	60.3155553955639	26.6279894382752	72.1513972169807	24.7389249156198	25.803515674307	23.9220670204525	6.83194277946393	25.6278568899829	23.4728819222128	33.0636434927837	46.1169377261753	45.4018692646724	25.4856052541432	27.0195063986576	32.7496015010722	45.068744159682	21.8311765585426	41.2944111103773	20.5887078597704	28.1106459106664	62.8471870516082	30.6304887100794	17.4138862210354	19.5441910933362	78.9325285504722	37.9811752221835	22.2665460029863	59.6677707355877	28.7819512652951	26.1896207905553	18.5978077203524	22.4066605515903	28.3905025630311	28.6509696518485	81.1393276163449	36.6523735784491	44.3211348681377	34.7260132450643	31.4462595822407	14.7920806451455	35.6203384415308	49.472167445581	27.8430189822047	24.5456066448198	50.3653442830228	14.3925049017001	55.6248803119782	18.2957277615796	43.3352799139774	42.7281459339402	24.2216473666495	34.049872776471	27.7690714948107	38.7763451181106	12.3479347688958	22.1902749667987	30.6689452961945	66.252589584412	32.4045568459938	25.5968084070812	14.7661076055159	31.2479090834829	39.1224320044646	33.9621627512443	34.0656085995817	39.9963838882256	32.143312921366	23.0858430971199	48.4085128196353	13.1515833953839	21.8541352664562	28.78652459943	58.6282131980009	27.5252149646877	48.5204160260073	57.966880163099	47.0370989586214	11.8688405248904	22.8300628340437	41.189678119493	29.7229594508138	50.6504581939809	55.6913540216828	64.2189687984371	50.6267436390424	28.5427073440581	32.6165157210541	44.6045210059722	17.1367932999014	21.7142271203519	45.2401142405516	30.8779419621055	60.8270887348569	29.7357502264502	33.8551359166785	18.4102188764993	39.6580146805981	27.9635129175395	35.7924577344088	26.6904929750011	30.2864119878961	44.4092714972231	39.0634702241099	18.9428174399524	34.2795062170862	52.9712970392845	28.0159495758224	49.9073806975725	29.3867295245991	19.0432551262858	38.5341060088757	27.8965037879664	40.2936768668584	40.3744697730857	30.4220574043902	25.7759071799027	17.4737382469753	23.8561927066926	98.0433919107874	31.5387035090601	46.9512188728015	41.9551681304011	36.0265936575118	3.90441235435316	53.9148009162231
hsa-miR-33a-5p	31.5863261783656	81.0815223944384	14.9439204790696	7.12131862136507	48.8884446693899	41.9204119787722	13.1667755460242	8.05002405129455	69.3737740389608	8.08963469058122	26.49464322501	6.85019527025004	10.0124194217745	111.540935606171	8.60709310466865	5.96259492327715	34.4114463456953	16.748441289485	15.7176877524753	17.8921786184576	0.806226595715724	16.1266780759085	7.25657010968118	32.9724921192861	58.4918051625389	88.2790466709752	35.5293511990211	13.0244843443995	43.2970991636479	11.3099326913835	18.2238847381072	13.5206085774577	7.49931100129805	126.043443272371	65.9440476297746	47.4346020378842	21.9475043633618	82.8838579205712	28.2011205951807	20.9394008856032	37.2094065819269	39.8943134156516	2.8640204778391	26.1361896933033	14.3766937487547	12.0352925771716	41.7738877835062	19.6285309443419	11.4576044084674	20.8190483050836	11.886272371809	23.9395205678892	31.7286372559719	9.70012336800495	7.51438644668445	10.9413070626071	23.9949944410813	6.50075709856172	104.57612702956	59.3239317403113	3.2107264281469	23.9937236205808	25.5328807486639	40.3309337205683	32.4739286851629	25.7704690580133	9.75878650858221	29.8176354001196	14.4837309835427	47.6903085346974	94.5520730585214	2.31916857993135	0.410569212267756	26.365299033781	24.7512497049566	34.3749027510397	35.8240355040703	25.4219237798731	11.7410490568691	3.16076305458032	3.96302640360425	6.43007215552419	7.64118264855715	37.0426555704314	15.1893189793641	9.7334437119303	6.6286168835781	3.46070085527418	18.9780529815083	2.91444905255502	6.98220684101818	14.2083417303269	14.7275666731991	11.9663060973174	3.28582547536922	11.6689060144815	4.92753055073269	5.38600365903522	20.7812465749796	34.8606432657822	43.5554053079304	7.14921958047647	1.54499638271019	28.2297336070642	8.3760778772769	3.27836390814333	6.54964956839752	11.5383356879408	5.88385256736493	0.270722321488847	7.00880417338653	44.5026282211664	57.1519948998501	20.643403591509	82.2093116287354	8.53857265962855	27.9656113703281	2.35913004548983	25.0555977093119	17.9964611812393	2.79081672373745	10.0538384373799	49.1993114071342	7.77665880971163	6.52712147400607	166.184610690243	15.5367375509537	32.9041302914792	26.0811127917045	10.0252758047876	8.46625132872811	10.0632002445511	19.0038533826298	13.2772627477642	9.21118473088408	1.14976566315045	20.3520506592356	4.58426831213296	1.59534740219436	5.95057667918347	5.9006194633632	6.07697296586256	4.91633463968347	20.4398680327764	4.04714599657108	5.98750538686116	5.0820792202716	17.3469560888391	19.9626038063464	17.0509325046009	25.8071766434786	278.312595533057	6.09654418112108	8.78135172523942	23.0807910728353	21.2272474726138	6.66843064907944	3.12221750430157	7.9861031936325	4.33149912343255	3.39476761718839	12.8904247576363	10.9150182623515	3.38153848304077	15.3037671099697	121.759094221769	5.9231544680261	24.1773984387158	5.63837742877708	7.23076588953565	21.3976685319149	3.94917431608776	12.0027470214833	8.21722083924301	8.05566010626324	24.4341171250811	7.08197052526855	9.3388779435083	9.62373106452571	11.8810898449524	3.96762992950896	7.51185411548745	15.6459976273225	1.96161411041727	2.56377455078498	37.4618094385339	174.298468768986	6.39572224790774	5.41984350377527	5.30202356449991	12.4840223126278	5.68395211284116	3.06122291655636	15.6513631343246	11.3284736053452	6.95674062182198	10.9013413421662	7.70162152767758	12.4665925024221	14.6827265175659	4.69515866195171	2.14798246033898	41.9181363895182	13.1849810562531	6.80012134814166	6.69349393515478	7.8464442780021	1.54550461769807	9.10019902020152	11.3880191423334	6.86378338538263	28.6166294851509	7.38262379128606	4.56520494199421	3.68778376231602	16.6423399789187	5.05521285146413	2.48060502688608	5.99400701227949	23.2997073708794	39.9866537359596	25.3347147065637	4.62352775396826	9.52206949560533	21.9375710453704	2.41299946341174	5.45437403424557	8.60452757595589	6.69367599027156	2.0414524497032	6.99748562211592	26.393145578006	4.32346556184056	3.23837678194036	16.9907176501671	3.25197665248373	16.4043506294172	9.19162422118825	9.71406184532154	18.1912614188343	5.41819725347494	3.34400906188635	4.91903199481863	5.20836517630324	10.7897268980383	7.17979536986787	13.1522642900846	15.78466264196	9.59226006463457	20.8498521871686	8.88651360240365	1.89886639131003	29.7432687849191	19.5580839446418	135.949925664397	4.87677227002678	30.0249611591983	5.54044337808936	10.3951841390628	2.04512319409929	2.86926395268047	27.5399255171736	13.0534201462886	2.90889008576062	4.77134503371776	25.1160517439427	15.1455965921917	6.7769286164559	10.8984381218762	21.9541831391542	12.0312395540699	31.6624519413448	7.48954688166255	6.88449276094622	3.74915579083592	6.46954307406882	49.6879498011682	3.87167836152338	5.01456140230813	16.831586935315	11.4432284264104	28.994939643977	14.696247196994	17.5852456160142	9.95037538834134	5.13829773216502	19.4835378325919	123.472147777223	8.08596547907127	17.0884533128069	27.6269065268829	9.71376914659932	19.4152923433522	14.3168312715026	26.1821539683201	14.3970618349782	5.9232899655535	14.0799441297846	6.56731896163226	53.5585179791325	3.37938358999226	5.00301647386515	9.2513303036094	5.08701268565763	28.020689650082	23.7280776293284	5.29698867130118	20.0957804319074	17.5601342210023	31.1736960824139	25.2564174677935	7.35663355700275	13.9282454706447	42.0699605776803	3.35236502675791	12.3560151943372	36.9828896590671	17.8149488932777	4.01948416802466	22.4003211136528	9.1127290777378	169.883136053015	1.99217678356595	20.28811367336	2.5949952901764	14.919441196498	129.739814587792	32.1529746371451	23.4709155803495	7.84351908339767	12.4391262601274	59.5574489914511	5.00759422156372	2.70654584839021	6.64184694489084	13.3424175260533	2.46291149708655	7.76395276912576	4.32169229423935	6.16874347545244	31.3934236621639	3.40527594687286	24.0617911870202	12.527392706214	6.61893930584393	18.1821629272274	11.1142255488511	8.3090422615728	50.7881961206928	5.63094196133278	15.1540518431983	3.15980170578021	2.0113240058116	116.044157637165	2.6060789672158	23.3310141737164	1.62084519047913	18.3053004759378	3.28688765204843	3.50010592217662	45.2202601331281	15.3273996127207	9.31379068154466	11.2223758003342	17.6333120657649	1.751375678657	14.4290972994	6.75052906768257	5.60054958703958	3.10348984550925	22.7223125733499	4.09247705173556	8.26040747721986	7.55841013186583	7.40241916563054	6.27759065188982	5.59729459166371	38.0025529846056	4.31300488205477	24.9496556587419	3.17759231274483	1.69289641965315	3.61824681383615	4.66603292948704	34.3734050447302	15.5181806430339	12.7283508543845	5.30010847074237	4.65020656259769	2.79260241023977	16.109610017795	9.90264586460928	1.84951164670285	9.82983006088432	3.7202873675185	15.6934543143874	13.752561686188	23.2139422487328	25.8026326034422	12.646685364851	23.9351549124958	6.55261870895917	7.7164220549004	35.2857074787382	35.1921839639698	4.19974578856437	3.86383830652412	8.29758296968058	2.36835984134463	9.58294108860133	4.30473097003751	19.5405503828538	1.61809586934297	13.4137802790271	15.3460407912863	2.60110558561816	12.321168238885	5.10809898358654	17.7676106749374	27.0901888512521	7.34659917926827	13.6408998904045	35.0732496116256	20.3980650905208	21.9095144852619	7.00425101656228	2.50268624385516	6.05377507912593	19.5723557482963	4.88338650039522	161.337483181575	12.2181792521377	5.7289836432763	3.04132551222052	15.0355133749621	198.899328954663	23.9236427595203	4.89043346452651	11.30047177968	11.1676738102758	19.1017250249533	5.42060809268331	15.1037486398414	5.71103630245727	2.57327114360596	10.451699637969	7.60736370685787	33.2589486965781	11.6183784883207	2.51814916147668	3.17134623809056	3.61619659105532	15.3095826908694	25.5300465723046	12.8432870644306	18.2724483399359	8.93486479089075	17.1681556281861	21.3743771933086	5.31766864339706	2.24525282124085	10.8713616097014	10.2186094037873	15.0333367727096	9.12160825801301	5.0854816344954	10.2423270352695	10.3179113835067	24.7955976645509	3.14676185076794	4.84738325732613	13.3307390329213	47.8899024870081	5.64303828118915	14.1769111090855	4.15166822697369	11.2265930239341	0.200323246384638	5.86215184636448	5.82591120148046	12.658569680333	10.0746609082189	5.82629385275308	3.37709337458322	27.0365396211032	10.0419718319819	8.27572754193493	32.2829720604842	3.06647008800636	5.13578902713164	6.20226520984633	25.4318890683498	17.8239653133828	216.15907052288	2.3875075390131	2.10815891955526	7.6485443142474	15.731079846999	25.8873082649458	27.1915556061951	16.1087036401047	6.85519584272394	21.2487811360973	15.3810582847789	16.5709085720149	6.16206325280018	23.0187882327173	11.8742599519759	3.74074884283067	47.2477983642413	12.2136325309149	21.6406710889043	7.33758936955741	4.78747083683137	1.96372817365958	11.0432530434783	139.75612779577	6.48100363819188	12.7413854459678	7.0990990470801	34.1264823052158	13.0603632274913	16.2852078767445	27.1417015266147	5.74443269431654	32.9788132399733	21.9695151609601	9.06739563938175	11.352381391633	13.7278650751056	10.9042929989288	2.03756708234425	6.21167129001586	2.15398539580169	6.29485740443391	36.381074512896	4.89046901998986	29.1467278114058	5.41246205924871	35.7265958060032	12.4599272528577	3.95913427633124	30.3020993995774	12.6088180966235	27.9242596632747	4.64218198880532	8.63888194402204	13.8771719191208	4.03974812520388	45.3765505192828	9.58064752780452	21.3629478944074	2.34403235083044	3.94376916813231	19.485156542053	7.13736245997154	16.8905402247944	12.5470731479661	6.26322523305121	1.20278395433515	24.120690592211	14.8049295233358	12.7071985026465	15.9587349617842	6.26673251794361	15.517822236346	15.6473943729644	8.26001703547362	4.88164777406506	12.4591717473025	3.19046931488498	16.5214657087059	4.9474083304166	19.5525767367041	20.9801545211742	27.7237938915346	1.91925978526835	11.5707762267768	2.97020936231047	63.2476419794429	6.14571743459398	28.7251237524994	10.4991416204119	7.35676708319088	22.7742022434414	8.56010037015039	12.7099717149882	21.3714099597388	22.6030749400352	14.6642600233063	4.61015635256655	6.9403651935226	18.7728099290554	14.4673795595014	9.21190793384731	2.86507083246953	193.699926539062	3.05274046020537	2.39762879910987	9.67827179281321	35.5918285544686	8.52574079700057	24.6636247538129	1.45384377198217	8.42566214366952	0.969143812050281	12.0200425176665
hsa-miR-92a-3p	6871.06336542407	4382.05045211372	6860.88874078671	10841.189884853	4238.21596052942	4965.39463139121	8312.52896538464	7459.6910122248	5606.99229150455	9001.02810661259	5007.92683573113	2603.353175949	7000.76498222336	3794.15788409432	7013.08468431896	7778.97653593248	6152.47240131038	7274.49578669327	4747.96350146544	6189.43735277628	9176.50310027505	8408.55438413617	7004.99842432523	6290.9519229417	6745.72498114371	7303.21027275215	7931.28510003836	9988.40196130693	5445.90773227554	5564.5325098582	7297.75911634454	7241.3872568417	9768.27526508125	4676.31788387645	4621.53777241645	4990.39896967608	6048.09608850085	4459.14485063367	8101.89082163814	7127.76311986269	7194.1314692767	5087.27341704982	7325.49557122926	7245.26902234293	8009.29472076643	9555.82713656623	5800.43459003827	4753.69737182172	7252.77701308837	6059.09675000858	4233.724257649	4919.34984799262	5207.78908523671	6059.89898958234	5061.45043373619	8407.18430569771	5351.21050682315	7287.10012753355	5009.59550711887	4902.65472716757	6973.32343588487	7883.64949774962	5092.06987249434	6609.47963908498	7552.11537332926	4931.42451751794	4417.88392251624	5433.04578770684	7650.53826968206	5803.90013975029	5782.13426744569	5056.45799034864	5030.64022860026	4474.10720738744	1762.58286568649	3625.9487264653	3590.13609348107	4927.70424629867	8097.08860886884	6725.09804223939	4445.072925773	4207.10454977344	4860.48290877286	6592.1917996853	8552.62120376892	19305.2140456717	5205.51230393628	5397.39186596111	7349.81922905789	5606.31882304329	1897.78655491478	2581.72321588013	4279.79292414243	24951.1209425552	7661.90810511458	4964.90243676814	8683.41340158723	11273.3614139107	6301.95915124436	2219.100193717	4948.05037346756	4291.55044856453	7155.99738122737	6258.45094083191	5115.45763064271	12444.7960805068	6728.83166603371	3329.68539402898	4699.8980208289	6072.70464698622	2984.72807238971	1856.21817873121	2451.60974405343	4006.25604501272	4516.42559589428	6890.66386469886	5746.36366010429	4583.81090758216	4931.72787134356	3791.97923332182	5979.09584698691	5575.63952983301	8772.09877183778	9802.96834988698	11595.4519380419	13565.2974560897	6132.93302886413	5782.7919026127	1876.5096265423	7165.34523207094	5125.64386349529	4739.19865574545	4224.73214445447	7279.09590784606	3575.52367026474	6150.3997250235	2936.37431807377	9123.68958956855	5187.73367746527	6147.17896135119	7593.53553665007	5430.05569932798	4084.52768002114	7844.69981058098	10661.5661942777	3220.22119696006	9907.49905470067	2778.26377520735	5590.32530745003	3847.13078251373	2386.31895915876	3868.72992395072	5252.23507469935	5400.92851255632	3703.1330527042	2189.02018056733	4040.43791642196	5419.11139125334	6870.89469174804	3335.11668345515	4517.38359105899	6495.0925096796	2470.42359196332	3934.90873301174	4693.57914376983	7098.84776634156	6909.95281781528	5441.05584321598	7009.7085217425	9681.08814263909	4478.48195174957	6087.64639349122	9111.21930083871	5070.71564682205	4321.95966725368	5793.93677959456	4611.3889637196	7948.59643316335	9165.69148845271	6274.44084329208	4015.75980722659	2968.25406613357	6757.61435638364	4271.87332639892	4373.91561402343	3424.92778399512	4293.86861724191	5519.47286183974	8286.51569563681	4973.70352413193	4034.2615619001	6181.52548152339	4803.08669370525	3394.8356237498	3806.26774515755	5889.4434312322	4420.27603580997	6037.80366077157	4685.79647918623	7210.20372651573	6371.89530129133	4829.39163852202	7133.21001156188	4892.41631709643	5926.25002105433	6060.94484410915	4236.05457144111	3890.61643411635	7972.48060763237	8744.20707184733	7874.77637048001	5753.94573970402	11459.1366340176	6726.12046506611	8403.37060670557	4070.13477557094	5507.88754621663	9615.52843317366	4143.43216444435	5522.35386058067	3979.53267660829	4346.05619135742	3387.83812669998	4258.04622912726	4699.52533466232	3324.01573675778	8594.18345479384	4777.2953976563	12912.5841843458	5203.69675344028	4763.92812041584	3802.58755686875	6123.58090002372	4350.49258543355	5852.99346869712	4548.07790412767	8578.72775809184	3312.89782742117	5665.1417312085	10256.9458148585	7761.62392760042	3708.71695813985	5307.2290532929	4702.51418823296	4373.14249896154	5878.78999986536	7396.12343794898	4772.1002478981	4168.30114454061	4055.9513339146	7088.45505811777	4581.82363420333	5661.18444699744	3734.11998498403	10898.9236184311	5636.70780378578	5739.15508624451	7872.9705295227	2150.20962602638	6731.69224792429	8475.96752461324	3906.26353204672	7482.07753598615	5685.53916422467	9576.52321765608	3155.58581371363	6016.04095146777	6726.97910554857	4443.76382078568	3310.45260921857	6254.95489749023	3500.16835052207	5043.45158510383	3258.02460444426	6057.29794259282	6872.83662713786	3818.21651792442	3893.14721113922	4229.14157856771	5012.57202625269	7142.40163162212	4353.59788438427	2065.17936635359	5287.25855117436	8998.64432338088	8552.38776717804	4818.62839420053	4247.58223486696	10268.9047580548	1628.58737987922	3822.00919473824	4480.71338611695	5112.33239333513	9540.96685745565	3927.56830423332	5302.33019389568	8934.76892403179	3497.97976329382	5450.29134690271	3809.79953978047	7192.0694638003	6966.76696123055	9197.79091448872	4970.65651052569	4085.22140828973	4989.80364838059	5631.93973439264	3392.36926294312	6692.74960839888	8910.09743425488	6032.91935174284	6114.40508405092	5236.12915761933	2642.45513959224	3725.175790068	8692.09139534115	3579.2284216309	9812.99806964099	7615.35593719999	7047.84865235989	7334.88833334429	4902.28799551633	7730.59365639497	1298.10302224901	7334.48258424983	3761.19554808531	2946.33569886992	8885.39008669735	3381.67922617852	6875.25380218751	3820.34274502463	5215.96364899758	8033.67083112919	7094.38859034456	4508.04966416805	4143.30360237837	7967.9420409911	11501.7620782819	8967.53053032935	6361.78939254032	3565.53663741021	5249.3142832274	2593.62958289645	9270.39438631551	3325.78541098813	4921.30567552749	4185.63348622699	8539.30295254203	1989.67051980317	6085.70859727326	4953.81029322427	7785.51369886318	6106.11372594716	3082.63266913634	8978.03561386274	7109.15134795895	11162.8377987641	4634.46634041439	6390.85265336127	8499.46675157544	3922.3128826648	3253.4517427731	8310.33739765864	6124.97288058171	4181.41498851602	7644.97724492574	5350.80947395445	7639.5042353001	5876.08223286134	4673.79008350615	4988.96524016631	8798.90189809995	4206.03683415596	6132.96025978346	5271.46107128938	7009.25383673483	6947.76407985154	4202.68918061983	10839.5461994064	5382.91148906851	4894.86826195385	9242.48798616438	9242.78316698918	5802.47321989421	2445.03732850499	8280.3942848693	3871.16943582314	2786.3840540022	3853.91071038892	4952.75565884603	4174.27487635871	5198.16188872114	7451.64148232794	5508.48370507663	4916.36978514879	4972.67155219432	5287.21234036657	4481.86135502626	5377.644546465	5962.40475586492	6746.62690291698	7373.23200963765	5158.00568887929	7222.47285757838	3542.71202866525	8270.46958919642	4573.8734526218	6194.70826766522	7836.79474328333	7505.41105689573	4818.56949494831	3254.42863631798	7535.70613302825	6433.08004604148	6831.57117827756	3334.72852883548	6969.29034779303	4342.23387009875	2346.40774266812	2605.2132007114	3372.64547743513	5161.01979231295	4909.35230726355	6272.27229264858	7242.03907039401	3202.8319438134	3981.07726013841	7024.13005497092	4521.85007031514	5237.86929161181	3953.43412448755	5514.87239153809	7164.84488256594	8664.63213556194	2682.62716610043	892.894999594058	2234.45557384029	5312.29338735723	2878.06899323509	2276.26031727987	8629.18641494453	4073.42159298303	4743.59074196976	6248.85491650268	5754.69307293783	5043.9158914131	4200.15060865788	8717.6560042514	7332.66529802629	5333.18770423214	4662.77020230985	5788.44966154314	4790.73593112005	4638.11266494655	13890.1698809852	3828.31404837522	10853.0424304772	4644.67827842655	2618.46419168497	4168.91960814084	10786.6130183092	5304.32989215744	6979.73661079618	1694.71221970646	4242.18913004217	7378.06668605492	6547.75234469957	5340.78826903648	5257.5393327644	8674.34841589171	7562.08120077954	9491.22141290952	4148.15594485947	8216.96405990033	3743.1338431768	8971.22300621295	5458.7981362335	4689.36920013891	17682.1651470484	4922.53421298324	5964.34693972432	4746.922991569	7038.86926727008	6977.28560351719	4447.20846206624	5919.04792479074	7893.57895208672	5573.76923877915	10005.3689337907	9190.84941098257	5096.39474147817	6568.09776532301	5629.39820964404	2942.85646007773	8431.07009031647	5072.72446342073	9449.28540464202	2830.37350973611	3567.80378658482	4993.65823438781	8452.30070598137	3190.5154312864	3917.71592209483	5924.35036382983	3793.88547720024	2746.9234048356	3801.73551764292	5662.59158251104	4843.42458334396	4134.5598706017	3414.35320059009	8789.23662408713	9902.08756772086	4566.45523963274	4734.54513146687	2135.18533325933	1205.72139738786	7903.1666536516	5368.42516484538	7863.04347925144	2970.76964927429	3925.26785788669	5236.02793986614	5888.02123283153	3648.57990734727	5438.29170592132	13273.3056833686	8826.14765490643	3594.7146015637	6541.38226260273	4113.00883127667	6046.94311686856	7464.74893477684	7982.30584619891	8677.00829153513	2497.76880657023	4360.54980887101	3731.59754935644	7721.04173210692	3891.11729343271	4198.88853928402	4923.53709655378	3127.49343171011	2493.15092483762	5730.21516006755	9748.43749456743	5240.42890984313	7478.81200686232	9755.02412729793	2233.31074821456	7900.38645127783	5181.25414937523	10137.0597342693	4463.96761704049	3161.61084935893	2834.06877280189	7299.64055391004	4050.76338385653	9294.31640212293	3293.85230319128	4137.76831986036	3631.72956522957	22868.611294385	3951.08889010059	4984.09165729152	3874.65917868503	3419.87400213951	5403.20858067107	6106.77231880934	5315.82596295923	5270.4347630665	3935.49585111746	4884.85134913604	5261.82702826646	4969.0152713878	2543.97036267794	6513.39509990248	10029.542840027	7832.41600210078	12672.8049945983	2585.15094764206	5921.80559473187	6679.41839364195	6952.40829122937	3255.40924562214	9020.22781542052	3441.69909745529	3807.51946780408	3306.0707859199	4542.01621511402	6263.74367684109	4989.70143475132	7971.62067042129	3511.98351164189	3218.05588777642	6492.33750231391	6049.42135990557	3447.74042293698	1547.19106344129	4413.38544508518	5323.95564631917	1487.98639671305	3632.44155780928	6185.38188281897	5523.34840682985	8242.95525436614	9012.78812546739
hsa-miR-93-5p	1545.14837771104	1925.98285796802	5851.11981192356	4499.44332917542	1369.63619569646	1343.65950926828	3774.34817916033	2593.18919477252	1431.47019149476	3790.59725126758	2540.79482811362	1819.63547580364	3618.29183221847	1096.78803478988	2922.23658896361	5154.17163299796	4479.83683484753	3619.51325729486	2500.33629769395	3158.3431273562	4769.26371626361	3002.83322976463	2654.651021992	3703.32544589194	3522.05260641743	2833.61252565293	3578.90144345045	3415.0856363382	2233.5343015325	3656.27500649068	3237.26292780984	4271.77611319575	3085.92835675429	1330.66154638222	1477.74664810244	2438.79914101071	2917.65375720285	2455.60504104835	3668.23561842122	2961.37891116246	3142.48288730436	2937.29981336294	3756.40419673368	3659.28919728355	3106.20843710947	3613.81497387172	1537.82155152693	1269.77253091296	3515.99514124829	2824.80193557399	2966.51571278037	3136.61097665508	1342.49763104121	3201.22783283	3858.89734384615	3478.93750961878	3611.92053966103	3544.22336718623	1120.19867305856	1119.77581814766	3636.11800177758	3418.07331202547	3976.53255835607	1202.12386842016	1535.47959801969	2546.34447518614	2429.7377406678	1538.63766199457	3891.9968143104	1697.55881442783	1301.83040727908	4232.36269149563	8590.89942310204	4663.23352125672	3188.86131238935	2160.2355542847	3316.67649424898	5424.81794443682	10247.9885035563	7038.14044555776	7120.93295184909	4069.12047524077	4323.40267924534	6825.65890723161	7067.88575044747	16987.1771104611	7390.30592569672	5632.96475937118	5861.27947459939	3217.63166787033	3476.4974532206	2448.27539005566	4384.87254056517	8284.54476044949	6845.49547633918	3778.12319250605	7012.65374460461	7546.29601860021	4715.55159164777	4248.21730248094	6614.97939617071	6862.18737279493	9607.47581974972	7162.33467657298	5738.3851082419	18337.8703031982	6197.86905686188	4796.10341866408	10003.9847041715	5274.38169330735	5562.22159033558	2347.07139218739	2157.21356310492	4634.45480999246	2043.06425047403	6259.60467833664	3085.28930865614	4758.44711446068	2944.75143143141	4064.70203754172	5628.39032121906	4703.60632517703	3898.56398471244	7802.97383851152	18459.8562178021	8624.66437603023	3990.72476332311	3028.95127910676	3177.34020096576	3714.49914444605	4152.99821865577	2939.92615566322	4540.15487532202	3649.25792320251	3477.37615103755	5233.68353424785	3521.07315681849	13777.6321803747	4915.83969727363	7780.83681322202	7450.87395475442	5284.33746990181	7087.86532320924	4249.49711307826	16058.9283835695	8485.04335820678	6277.53066071813	1938.11279235074	4498.92407479973	2108.76830268892	2724.01467314261	1629.13889849818	7511.66581796739	11155.4935517635	3893.14903415549	2097.35524317691	6710.83666950087	10352.2389878796	6589.22172346705	6589.62171659189	7643.97202431715	7293.46197113094	4199.53966660558	4319.96110406327	6763.67202420915	2507.45158991061	10703.7463388203	4715.83340744717	10558.3702497652	11010.3941720714	4215.52146949173	7033.68615915524	27851.7894968423	4963.77733508611	4848.68191049587	4565.05806411446	5694.98036434161	9318.16615322558	6925.75393518199	7135.24807047464	6147.24249759649	2558.01224888801	3805.67558293975	5802.12816808391	4471.88961385328	2939.14716803052	1477.75595578415	8617.78096468054	6640.89403192196	7941.96054912919	4155.80724928064	8485.02753451892	7660.99421332201	4232.39745975273	4396.21568156036	13088.1468441808	4401.40353187575	7974.42436832088	6264.65134533974	10438.0713563914	10120.5391487115	5650.71093281899	3333.54291021843	4349.94279076344	14400.1410594284	6240.02424666079	5793.42628016997	9517.14094142584	10724.469291333	4804.49331541364	10659.4729043882	3710.49268909209	15914.2184878611	6200.62853292128	6310.95422668801	3952.6149583292	8255.22727826878	16589.8626795856	6900.89972216398	5251.40876890669	5327.30435845316	6159.27386846175	4499.99447904934	3843.17455699274	3967.07481949531	3628.93106003731	8020.09956530385	5231.4184086384	8899.63497083966	3772.12494523567	7901.83412444421	3480.65333592899	6718.79166192995	8722.58277171524	2929.35296926024	6863.37743632998	4673.00684064478	3897.78085606516	5777.93814173156	3651.21608817591	8253.32789100614	2846.11459847166	7703.22084437849	5523.05747294311	4409.20397121224	8299.69586025318	5620.63268832228	4625.79148499192	4373.34639428021	6200.4030895056	15097.0513602519	7826.62493363093	4659.01671625653	3675.43945404866	3889.00123591176	9235.06778725654	3633.08555954136	19231.1032340638	3913.13276322114	2789.88803557578	7959.77913587259	3635.72601680099	5206.65191544607	4857.49525765209	21396.0963315412	3615.24459439007	6863.83450979394	8602.56008704396	6372.30460310197	5064.4240482521	9653.51020049461	2952.89265350391	4947.35095076455	5985.85461018727	6265.60023067348	7977.73446181109	3136.58166270962	7900.76324555895	5099.23284464629	3056.49495066403	7017.92198324992	2831.80355207522	3538.14170516628	5274.52386333134	9355.92272720112	15095.2253242753	4816.34115097647	3638.95282101219	12278.3375984657	3100.62036494899	3228.44639255939	4574.71759278201	3947.25530045316	7129.86522326356	4992.98553003743	5348.37421876464	9283.94148350249	3177.47660044257	9317.30914523737	3419.3233171716	5051.11242368741	5485.43992336833	13140.5775742263	5506.34897686259	5287.51938320986	2334.41452096655	9880.76864994927	3957.24748471746	3705.87494251617	4206.47348840292	2612.82137142209	8478.82371048869	7285.79661462833	3064.69136206499	5885.14193484683	8385.93494596093	4024.688553416	7998.08942764007	9930.36780443238	3924.49873089966	7790.34622080525	4251.88295891479	10805.4767312347	1580.44705601964	9595.67932777472	5473.76627971321	2905.35567996563	5389.6598887403	1739.96370372995	6511.37199372791	3856.73533552658	5250.95934628716	7233.28096553686	13871.0805534743	3945.96853286536	3947.77192406253	9351.66529647593	9046.73021237898	9615.01325385188	3892.90446589857	4545.82373686275	4876.33213432957	2074.34174961333	7694.9909589863	3698.11172814909	5391.92768102628	4635.73998009285	3327.85324226274	2444.13906842703	5771.74645705006	5258.57501311915	7403.56256529391	5404.64111743841	1167.36661608879	7977.20069353356	3560.2831002584	6189.26288075315	4188.41956809333	11103.8229904125	10518.2265152032	2315.92518909553	3539.147587028	5052.77252730804	2684.80518776305	4037.35876693427	10134.0612729369	4297.93714766365	4337.19057995145	5143.14307904042	4763.40528034938	3977.36271962807	8116.35489745912	2588.62612078371	5160.95938593605	4104.13167369032	9170.02759284115	6113.52950461496	4348.8200143853	11563.3001882511	2731.96193627249	3506.34502157253	6295.04334659057	9720.51038342391	4528.5589320957	2483.43276727365	6233.32886288551	3776.88237452598	7505.07101775682	3060.77328502017	6170.09778841123	4182.86366180608	6937.05998886238	7801.96300401524	10258.7637223928	6405.0581356816	5086.37312957088	8658.09763579119	3795.29438071888	3721.33476185531	7600.59593099783	4551.83424315443	8571.43969234416	6031.35390049332	5260.93703587331	3740.50824286473	5061.4121045178	7599.27222060629	6054.05298512675	8331.29971388367	8424.40950020562	7872.89386806733	7944.14824924898	14042.5826620526	4414.88822013751	13355.8704767981	6890.5025935099	5165.51632146653	6952.8682058736	3134.14005858742	2924.07169062653	5112.56389733448	8943.95897467269	3609.33243284336	3282.27345441866	7804.29762615909	5926.38940430126	6481.7465089933	10699.4502953074	4679.96096408019	8118.11916988819	3278.40594864335	5179.48507583366	8677.10224925493	10474.8639497601	3058.70012059894	2284.03092801729	2601.82897642424	7192.72382376083	12130.6737865895	3306.30702469176	5811.7372456605	6147.80112013984	5414.2339629148	8433.5055920603	10643.2695538095	5302.75791415066	3696.30586832142	5784.62820583349	5750.32470271649	9511.32327430325	7623.66840853966	8175.82209055231	4290.35794880478	6795.25831866306	9020.22221518858	5342.11581293728	3761.80072006136	4394.96100819446	2874.00925769101	5869.25356198263	14605.0563260253	5317.46900140487	7106.37279203761	4396.78868191053	4025.6092824	5858.16284529361	4141.25101992402	6669.42665117799	4175.75891858195	9334.77499593001	5412.2503050668	14425.3959372989	2786.47156695523	10429.2240916884	3776.58145823423	21617.8328217361	2996.38900472857	7315.92921578717	12742.2259127363	8572.61062707434	4827.27347259855	7331.45992991426	5452.57290006194	8209.79980280765	3519.71560337684	4653.50488186743	7822.45122425962	3146.95997382632	7456.35802104173	6873.67240594696	5726.38311293538	2268.04489344699	4566.42592265849	2982.46936749051	4545.21295684185	11882.8896442174	7706.19606419951	4203.6133078213	3495.53849117699	4090.20817946496	6774.50091104774	4725.50396435813	2797.4283203421	3787.29522842317	2986.93142294532	2723.89001004394	1883.69857757887	4381.89617062808	9026.01574327277	2629.17570761148	5249.6415616607	3842.90853473447	6246.99137519971	3721.89007610596	2652.4951389503	2841.0205543263	1962.23372264892	6218.78328779857	3965.54927999294	7070.72770831662	4109.61623765988	4666.02823364981	4925.63322699846	4366.10858893114	5825.83571968504	4250.15554454476	5215.82539207598	5661.18041865064	3471.83201687273	6816.30568895411	5499.22079527811	4762.94945679271	15947.6487624059	11879.6622461108	10512.6457613812	2577.60493349126	10457.8948023988	2573.51200278953	6474.70422639144	5824.06850359189	3486.0656879686	8611.55994546237	4495.29107050233	5328.6710687679	5711.71434789473	7578.19408554831	4897.17848709012	4962.5470302753	10907.2870086897	5752.1323302512	7390.46854471275	3991.10137556702	8353.61015557749	8875.42765205661	2761.65253339759	4670.68395336521	3455.50671951017	6078.08900765582	8821.21242861348	2910.88438192308	3644.66850724991	5501.15624511876	15362.7336081758	5083.26404534279	5973.59697621892	5220.97497611348	3491.39407277998	6857.89720556108	5121.02262187065	5089.66748772842	7811.88053393983	5085.18682371253	8380.70090440134	4581.59092309227	3573.58984332466	3986.84945833135	16577.1358879602	3542.65846761562	10541.0460622841	8466.84173331902	4360.38663100553	4126.79755468523	8026.86537336892	9096.35867102392	4764.80723677534	7170.18470262551	2892.11814909669	3960.7866011228	4199.8812865218	4303.17060911095	4847.32881123016	7146.79551831356	3235.87129332125	3226.89560861065	5165.6659385736	4317.95963851853	3259.51272812054	5420.96569492499	9300.00506649669	4367.61574875831	2354.5231671564	4160.32801741309	3143.37350668902	15567.3117477043	4601.00810885133	5085.52926804909	5702.56053473148
hsa-miR-95-3p	1.83089532739293	4.69565880829736	3.10181652137789	5.86744323586464	11.9739670400882	3.74810601021739	3.36410277040408	5.03013488152476	2.07887334022679	3.03489095604151	10.8332679897616	5.66053063641692	4.5555087912031	4.48738118735797	3.91077558925397	0.991899158648982	7.78931722702067	5.20819623787588	3.25415088203787	3.97520545396904	1.67861321752972	3.24064711829498	2.58511943777862	9.192805166213	5.94762440345761	4.02217142847502	3.18687877174799	4.35788635684641	7.40930642226946	7.1857003452943	2.16675998023642	7.29170045769399	0.66227394727904	15.4329308174162	7.30672680609276	4.83090862366308	3.35512959331149	17.1000050441258	1.85767978638493	7.68387172805306	2.84725311932766	3.80195971810391	5.41935242626401	9.55270731107101	2.67027069030967	3.52602846490639	4.7049433859141	2.39691989371982	5.03704978271558	3.96413102282506	7.21531799836461	3.92713171650403	7.90081950525838	2.17464904333964	9.75979541839132	2.05896335863894	8.11062378716489	6.69500037316552	5.46583869061589	6.5908020171112	5.95927902571851	3.83111849535752	10.386316661275	4.32739235678542	1.1840564428536	7.17188993439257	5.8613408288549	6.46124579271969	2.69214286901822	6.26856288348815	5.03458469493225	4.52613993606675	0.287633987736315	5.64952693698032	4.70108991926483	1.77888396207398	7.11913047735618	4.24666686891018	1.93582666538995	8.59575765297279	6.34352272304094	4.13108747313293	8.63756415928731	2.04973718292436	0.139139065746221	0.103898334923258	2.6833576319018	1.79227405083937	5.80196226735141	5.46578807897409	2.49485945281832	5.88780975962405	3.92548194170992	15.0673256818385	4.01361424513413	2.6555976775609	3.92563420435997	10.6497325967136	1.13014853272978	1.12660975763032	1.39805986986549	2.04697782069887	2.39034768881814	6.68520901253706	4.90367373420375	6.22476623107888	5.1853596243913	4.32512811436254	1.22345089364634	2.0035831327147	8.07401165976087	1.74939234394382	9.13121590829293	6.05053050014549	2.59213143134363	4.26401794388417	26.4796741717312	0.742096635487873	14.0804167313233	2.67154085483036	5.87205612737725	0.690058110838253	2.69966294595178	8.01076220341752	0.0241834190489145	0.546713237434302	2.7199660377492	3.58841235149599	5.79185612033102	1.3327406305962	5.11406894576386	2.48144808129437	6.29422641730616	3.03969662011677	2.03631633158725	4.56471525633037	6.19729344410393	13.4045562105879	4.27291203328934	5.8565451071527	2.0647209707535	2.02792379618167	4.92303744966727	5.55203773238351	4.10799782228274	3.5785327793887	1.95345130113437	4.63322167913343	0.673369967963644	6.34672962580417	2.51002772010103	3.58754113117126	1.63742022372148	1.93403112516903	1.73200081212222	1.85025143842243	13.4326327662365	1.61384761040993	5.23883793352828	9.61896129656461	8.84806571151328	4.30763395764009	1.62881423339048	16.4507350178264	2.50960623336479	3.43411076886327	2.95325954439025	0.118317714509396	3.22752110083326	3.62201599688288	6.97523114379002	9.9962784446309	4.81501389600492	1.79853139453564	3.66183393980684	1.39579542150807	1.52160062935777	7.34793440388182	4.27402904690585	4.46715275905251	3.97002121781214	2.54055266724737	8.32521442076469	3.44754770057918	7.92267733646818	1.29458094370835	3.68519853909743	3.19860402781371	10.3128239411178	3.0327409925113	1.74898908399143	0.752655216904846	3.11195693542138	2.46397910384863	4.72412800112124	1.4840737992749	16.8993355665349	5.23575243229915	8.97066951659881	5.42974145471879	4.63293798629472	1.0828363857877	1.92354218008168	2.03267780568122	1.93689711302307	3.73538330519331	2.14649312994864	5.4847531051842	3.78891687822252	4.54948026472716	4.07662066686084	1.80820758473656	7.08783556969115	15.2746971443575	4.47499080361876	1.1502571174885	9.23284742407784	1.6467159739682	20.8241085393114	5.54678912266682	1.53275593672535	2.03166546633244	9.03881940567315	1.74381104885071	8.01739876391312	1.10138927244178	1.50705501394827	7.36518713466305	0.337079404788747	5.08387778510331	12.4093616866972	5.29509514285984	2.23288166064438	2.15339752995921	2.88931151785019	1.1002718498831	2.59394422060439	4.58005497294576	3.88521474602444	16.729924040284	1.8754041202978	1.13672238835824	3.93853094666215	9.60504506463717	2.76185085406692	0.99160374472535	4.37970806426709	0.194253157146693	4.72914440460893	4.6541864116226	15.7599327282049	2.86650971087292	2.81583274377548	1.84196251593919	0.742446623305365	0.949520492172263	2.09437446282551	8.39275207287217	1.05305563603618	1.95229770815599	4.10086076299331	4.42451897221366	5.19201070984458	6.08679957254858	2.33458064741274	2.87552247916466	5.80126085178297	0.987121528629869	4.95490352237402	2.9604558048946	3.10530280249241	4.82949470546524	6.1315661517416	3.44109686861522	1.83280267887271	7.39150050024206	1.22216901920516	1.21251676495281	5.14007384497501	2.93908952899027	1.56249040906756	2.68703432727934	4.31549007598046	6.29547733673679	6.96763567370312	2.16873835950594	3.46834640155584	2.69652930228213	1.38978437217835	7.00218482184352	1.43926458697398	2.47174915275993	3.36736024753436	10.5997788450136	3.65991383556333	13.5534250371964	2.65410755154551	1.59720224951954	0.637742592675122	0.278355421989103	3.05345059258751	12.0084722758543	1.89018917017211	7.80668471330092	2.6799853595647	2.10172782345399	1.92872278335071	1.53270987524754	1.62257652851529	7.22757656644911	4.04292034629768	2.11208714794022	3.70563897506408	2.95550456638926	1.01659487297322	9.25768398989645	2.91065997744314	5.76506943591454	7.08072263919603	2.06810037334206	3.90425184189542	0.400874333855002	1.90643283516188	2.92160458288291	6.1702993207235	4.95648886002713	4.53408528857431	4.44675988507037	1.09342623027181	2.79260066904103	0.941095891104503	2.29813491203581	1.3098695798752	6.42505867296477	7.53207015798157	0	2.30555808143028	1.05912973103357	3.47939210895657	1.73627685932906	1.35831326974511	8.96705049174752	1.81931792089616	1.3938816419267	6.28205205039948	4.57938667372731	7.62968767284843	1.82677665227652	9.34658703672048	3.40520339832774	3.85014158528324	4.45098889443444	5.49895515270935	2.2013493401873	2.56114431185152	4.7202980438461	5.67902689072003	3.46060653942949	4.60148297231169	4.58578587201382	1.2271769977998	1.65125657532461	3.10860444708639	6.35794870072144	2.01592158465134	21.4088228207768	6.27992388096626	4.88898659965861	2.7866646491494	4.79207512869565	2.27630195854923	7.18205500932834	3.33900028763914	3.06049031666395	1.30008226718575	3.14660395702105	8.74263326839273	7.60893048776089	1.51450381444988	8.18713332771037	5.04788751208029	3.47826478028641	5.50963099991353	4.80146803677917	3.62722545685467	0.958461590008731	1.08236191049172	21.6011443543628	2.30746030496406	4.00703384209523	1.10157675343539	3.97023477669087	4.69242578848526	3.94283249949624	1.92697230145755	1.57070894072413	9.75414640224473	3.71117788711362	5.5280668210153	7.0460413937279	2.39268059542964	6.38255457855241	4.24119006958376	4.35791797973597	4.13902044778988	5.05293709188645	5.00029984103683	1.24358433746714	3.23296062418355	1.87729887059727	6.46538483124085	8.534709248513	1.57516472604979	3.10141800970761	4.7203532303427	16.9526876064129	0.928699124492617	4.08178248897629	6.91305288537915	3.41943933187998	11.0940519958481	4.29743681640955	4.7313204998162	3.89066545088518	4.43624499107801	4.0023711607291	6.89290758120195	0.390185883211573	3.07707383634052	4.89265783463892	5.89380177135222	4.08771603051653	4.78017273734487	4.04911713379801	1.3418267255206	2.1913030541044	2.07449973150979	3.21700121297531	5.4958629672498	2.03467190384662	7.3545785101075	6.44885659186582	0.922712680935116	8.90258283906702	0	8.81144160372925	7.27498694035555	0.0680987288780379	0.377792822430427	4.8461157342927	3.15933788172199	2.40862194467405	2.87330833044207	1.51451579396395	4.26793219384669	2.91275261277882	4.47813640970958	3.55756491951612	3.18264142550106	5.36974864384219	12.7346693410609	1.35582948774946	3.11526509986604	12.1173268882694	2.31006552611921	3.19837966131345	7.88067101837571	3.96486598726881	3.51498344407278	6.0026805092572	3.60506128273067	4.45033136564095	3.24395635229156	2.01414534394922	2.76617260493593	1.45238904472585	3.28445102479923	4.69776454291876	1.68440239453757	20.7194182636849	4.7262787457826	2.48454780534113	5.20328031853777	2.25143881407917	9.1741341865911	7.94959876156973	7.35785674970714	8.32477674993805	8.69716166903887	8.18812224880067	7.45706741591922	3.17165594454846	1.06698572479154	1.6307708563271	1.21573922510121	3.71580365428359	2.73981902702296	6.28234629628829	3.00190528118384	4.02977739799665	1.62049914195492	4.95674177193768	0.893320636332293	3.94584900231906	0.579027460383038	3.97661869273342	1.59979178261284	5.23623215519267	7.79124705598741	1.67126238001719	12.9943099740277	2.24115340255894	4.33504822809195	2.40652371054555	36.4206104563359	3.32562378407458	4.41693143859939	5.89400709902295	8.73693542793551	1.51126359775247	5.10230653312716	10.8044787620474	2.04136589228997	3.56048201634964	5.76571121094168	1.55669403862058	0.874380820801009	5.26866980005044	3.32118326139974	10.1423136921011	1.28087233500851	5.81596946965783	2.96246150361004	0.658778302576814	7.96766828692519	2.32501926237783	0.759702496730308	3.39023643093124	4.71203181094969	5.52611169884923	0.146315744020721	0.078574834618474	3.35248577610508	7.60863450944949	2.52759681039155	3.91931656214159	10.4705527348813	1.51586451191	1.58398943407428	0	4.89939714955595	1.25836296661858	2.37577600205794	3.71616593102363	2.94018594510009	1.94282190978451	2.24733513158878	3.85791554801054	1.65360412843306	15.0508864219395	7.86223415730222	5.8485272961138	3.07551353554415	1.78756243044086	1.68787864406087	9.41489905422306	2.68457374592358	5.53162115103284	5.64297872305331	3.12132549998938	2.40210233962212	5.22324006108875	0.772082787291237	3.09441455640144	5.24544545772653	7.98355114293548	10.6679501816662	2.58303785331912	4.95700466175856	15.9961667709377	14.2845391337534	1.03652737322392	5.34271048926391	2.72104453516499	5.42273201058414	2.02492757183629	2.32810144593867	4.63981582620736	2.17885680665081	3.69504096023176	5.82191760124292	5.51495801223146	0.983380867196762	2.07690099627142	5.20010045141748	8.670926865744	0.389849829004636	4.32296336988428	11.4562321325095	3.28528233356276	12.4841224829897	6.50839068773565	2.23080353829628	1.42567698657852	3.68253325892894	1.95012909081917	4.59565533862221
hsa-miR-96-5p	1.82676768181484	5.32416689140261	10.8626543831172	11.6960425161132	10.2464872082779	2.17786150735543	13.4964263380856	1.00847218626597	4.26563862111208	11.1147505786115	5.88552341419221	4.56818421859357	3.62208610800074	2.91595929016055	11.1118418395377	19.8903053085657	12.0012730716174	11.1351404013265	3.3152675357023	2.97994431745881	11.2758583631946	10.7249593299354	27.5420245287611	5.47139250038208	14.8733675157355	10.6360730010072	4.4837302663115	12.7272655271575	9.00343270366442	10.2688267853502	2.17174635510958	3.74539037227307	9.9109329175802	9.10890407285556	6.01870215784452	23.3634858476142	3.31568845535289	8.79582591347864	14.1285468305057	10.9927812733146	18.1615518703356	8.74988717854748	14.6799773976269	10.0929663106199	17.1888728021439	6.83977810436085	1.60112115150204	2.3822340730731	5.71570130197009	1.97926802628636	7.15050236206769	3.87557513067002	4.57670533156741	16.0660620703483	8.64925555426003	16.4403046838896	4.56605706269876	2.52115167330568	3.04076260792769	2.79810254825326	1.69569495505469	14.4187799082512	7.26485567829049	5.38045386708123	5.1996939849984	14.4163720367754	7.81278532410527	3.14580223794195	16.3935144181289	2.96995510675973	3.01809193484004	2.31237808401828	4.71765163463167	3.74183616229941	7.82951046157998	7.95527657237044	1.63587347003668	3.20343422074208	2.61390612186893	10.2384655340762	3.93040099274584	2.39800611004753	0.93876729782045	86.5201110672439	4.69027649485587	4.24071618295386	2.72132246540925	6.48158064517701	7.35718292360795	4.23409494881655	6.70435542492309	8.27728330788505	6.87139556360214	5.45111964156377	3.32457014351501	3.96319328458263	2.08895409367698	7.50327742635886	1.13486490544582	10.8998117127859	1.4158753064868	8.16209140333919	1.54993916853378	1.50072139945233	1.88668049821519	1.23059703347488	1.36403332052635	5.80901875573062	3.54752869039089	3.78642185191668	12.2279715623457	4.84308713786267	3.36504468443123	9.70752801621557	23.5476927237065	4.27858817121727	2.6609619719457	1.54997390263494	7.20110127580067	0.856448995803531	2.8098679195165	0.682747979464641	1.77679133773975	2.75167019268498	8.65708002368199	81.3417589363767	3.62657852451258	2.95671577349964	3.09149254896144	2.58543225357438	4.21101944762175	1.61643790304549	1.38114118970386	0.148557343411	5.55553098006388	0	4.87276966684568	2.31670590623261	1.58230351675959	3.58863414811594	0.90693882294438	4.05196133916137	0.978036279319344	12.7567450056841	6.57631247152653	2.43835009799951	3.53025633445268	2.37677686987208	8.43252422008295	12.3529631534981	10.7312874312244	5.38270623659891	4.56624305538633	10.1528047852366	3.29660192971364	6.66361817749645	4.76314506082506	1.64572456560896	7.88900655930855	10.7296873504364	4.49097662021811	3.00685074396532	0.77504587981496	4.47461664351318	6.78647730854006	137.265218285642	0.646947798450028	0.137778086095517	2.37381245294287	9.56174853223233	2.11107543250995	8.91462327255686	1.52001000242171	3.41612325166623	5.11753382388655	2.69707972042609	2.92056526986851	13.1768266824834	4.28919381998849	1.7767347530118	1.98240239957471	3.79263095237621	1.80732204723613	1.26904953523871	4.33146620217162	1.30677911716579	3.04017780059224	1.08810250663293	4.06679755366877	1.44298620805752	0.847327324635824	3.22399586547045	0	2.48731713113791	0.921629931927326	3.83713378230699	14.658461975876	1.8057528666164	3.44025292913572	3.91721750038277	0.0518298462645039	1.08571816021014	1.87976402137749	3.04751968360251	1.93449785344049	9.84251366494591	14.5656970885813	5.59478432702922	6.8517989028547	2.32639113206835	5.46432172972808	39.7818682241205	19.7139467708424	8.72105192270788	1.12524388437628	2.26362337345117	8.02039407569519	0	8.28759213152873	3.37392597172274	0.126938717077785	2.03293794198121	11.3659951116574	1.78573061329986	0.823216218718373	1.60880584687788	4.69130336083627	11.10862828479	2.9903576707566	8.13508655799577	18.2940469872335	27.232983233832	0.286664724924691	0.389272462074727	2.10474235332617	0.0243751363162978	3.87170387342629	1.20389120616482	0.960361733515786	5.64985107704612	0.804428685224376	1.14170472046847	1.96394080792953	5.26968404571756	14.5205022214599	0.966273221641565	0.618053097799101	2.04660855373712	1.80139453514117	3.45382092065142	5.45814669472089	0.941337782409078	4.20188538163211	3.49431012257567	15.6255764346636	2.06495728572474	3.54060870853025	17.7072555081462	2.09295361859301	2.01286196461646	15.9911739021802	3.50463921159055	9.084090147614	6.76929514834321	1.83886404506619	1.35451183178016	2.39436497803716	1.54880893525496	5.94406133110813	2.16109107659051	3.0055143058306	1.85033205171031	7.42223316239986	1.19703285660481	13.8714767057322	1.83430128254539	6.99285797169147	3.9108012166449	0.618039269961729	0.299438790625456	1.59072787745684	3.58285757375372	0.807357794188626	1.84279085287969	14.930708727221	3.65938294729995	4.6312967807895	42.2806540155283	15.0348811038481	18.1134851061231	0.662061140571545	2.49556525531841	6.58862544213868	1.81937921511753	5.48168821304013	12.5167404804075	0.911762336338219	3.25394318052794	1.3686141601368	2.57693984218202	1.11587323608317	12.3900580006652	1.86079830018178	14.1584928253314	2.66711293822374	84.8447595753334	0.541276410865372	1.51912162992864	21.3649322664273	5.52083201588769	1.014881174531	3.16320271290514	1.828142240368	149.957669377959	2.18768579943234	0.147194780298201	0.960690566033313	0.478530630188149	15.8755594926068	4.23099882259164	2.69009067197776	127.598895326153	1.96262474856468	7.78605681561827	5.03203225939441	9.82783476386347	17.653047156351	10.7123419693492	1.09670657780125	7.45772873299862	3.81540159669985	4.55655552631325	1.32285275615584	0.878994971533101	0.224732945722254	0.933663628844218	6.2284639195817	1.02851583618056	2.57618770928818	5.2992373167524	3.87867272640318	5.59543545529593	6.56647906947726	1.36417105227634	1.83757900348772	1.72886476188796	4.85777929474308	5.53952031842268	46.110292766548	1.55687413586425	5.26227649140949	8.82244387604344	0.663409766083606	77.530380153507	1.35004726037758	3.33664655525924	3.02044874343314	2.34809083248652	4.72347742217007	0.0479722522545662	0.0548727639792435	0.788505298308579	1.04805470341189	20.4899316548501	1.98777788377153	20.6526304528273	6.47725982180165	18.8832658191674	0	0.712807880498624	3.04084843898228	7.50244219327388	3.43487584964646	3.12914194726612	6.14068802976911	0.163638023938263	14.4663579101338	4.72845073066393	46.7332514037285	9.71767733222499	0.428941831288022	0.821684437097332	3.10612375277167	1.9242314240938	0.231146087449773	0	1.08522598880945	16.2264675886844	0.700380852477341	1.45717952945799	1.10516858581026	9.54887976511042	5.6195896990924	4.11118048703744	3.64772751442197	3.00807473754405	13.3351130744473	6.16803469410722	0.886059953031544	0.85054583218862	2.34848442817446	5.22277626174271	2.00948475536253	2.81080228960082	5.55063413152835	14.590549579756	18.5064045420246	2.76472865711319	2.37816492106646	0.805451122102517	3.05121649954839	64.6250129288668	4.41258330494205	1.04486572375123	7.66264036890195	16.000246872485	0.926545746329179	7.14136223071817	9.8723353019679	3.44199884229102	22.3734160045616	2.04035141258124	4.7174320992777	0.507777091018724	1.66010014140267	15.0082647221642	15.5180652570498	7.32998991227035	7.01073645599113	2.92735318450232	183.064552441543	70.3822205933748	2.95201448132986	13.1498212775768	0.0821218118901692	127.219378569005	2.7766861686004	6.29921422886302	7.46762788305202	1.02127373127779	3.82560501382692	1.11046751570247	0.9203919252036	2.06879501911038	5.36959866667339	10.510756103456	0.154257779256848	3.79897003064429	0.918083689518008	3.70495388466667	1.07060474417919	1.25367257759338	0.125029688004008	0.706769366379466	19.2675141700526	1.57581469489651	0.852582890260419	11.8050214588517	3.26275317988385	2.63900417108953	2.28404717048862	2.07267840617949	11.9287034095118	20.8610842171667	7.94890496397003	24.1384410256992	21.3678492120034	8.78561213813594	0.834079667237638	1.83574643900665	1.27154430196892	32.661571204692	4.04261128593127	5.50031361286093	3.44658405724846	11.9022229427711	3.37468719926807	15.2311086541501	4.00011291367191	5.12545520439596	1.80000101604229	11.8572447908156	2.11585060156349	0.0363228311820509	0.142224283284013	3.5099601564416	10.290635341247	27.7799861878669	9.24126125651465	2.06043685968633	7.82000528565153	0.970440134738797	1.06928381892206	93.8098129969055	4.67550967158725	0.993520527717813	3.081993129636	4.20971083512996	8.68483748725716	3.02446810919032	0.147324422813246	8.26560165228198	0.89020769515026	5.92396152295544	0.752332620230832	5.97182123496996	54.1341778078804	5.32305302806187	4.54707991904705	87.0167904116842	14.8264013290471	3.77521335561403	0	5.92291730013322	1.93558188433978	7.71834772891002	0.146893293258723	11.8006600922882	13.8242609581334	0	2.48787075655889	1.86921765272348	8.14272654214633	2.00514355642543	2.86500926704028	2.6865339167248	0.332040559894115	2.06768749045887	0.188210380240875	3.63420865337291	0.0676685422696841	2.04914383730385	0.544694875685546	2.92869567766635	9.28663736587193	3.47488122520826	2.412080241698	1.64628858675078	5.45376693039776	0.124874543639677	1.76578485052557	2.6652722904515	17.2588126266519	4.84231153262539	1.80991364354804	3.07626037153633	0.702040431796596	1.54095733026547	2.39918238026722	74.6881057832437	0.90417394207623	1.26876292932773	3.99100474876644	7.26484651122401	2.26277958010062	2.0024702384199	0.260401229788788	1.91678737649286	0.685216761443224	0.916413905132473	1.87331424294601	13.078579556833	5.35505084981943	0.185814604914418	0.162897264297503	3.64534795179565	4.00625897490757	2.73107259733701	1.15399700220667	7.26716433852081	7.35245304318901	15.747845585233	2.44236330174507	1.04175919571946	0.0166124885783225	3.52826955411551	31.0300753246779	42.7872619068075	2.97087182523845	19.274170965097	3.07684481421108	1.03774694755094	10.1746877361637	0.438156996983416	3.2885199874163	0.885332073075452	3.10887619674188	1.82654893479299	1.11023504672715	4.93999434390567	4.54313284895121	1.99332948102094	5.92550836404466	7.23511036648943	0.0982129470710484	7.686046858572	61.6012494732845	4.41669755431737	26.4150570131676	4.90895420644924	13.9431062853525	5.14898351652197	1.43410150914632	1.44511335084593	0.86543010436854	0	12.8698607935959
hsa-miR-98-5p	47.3655180707774	77.26716189575	57.7418722279802	49.3001846295372	69.2585435807592	83.0072610743467	66.1303614929586	82.4826160573073	72.7346043371666	59.6247160768168	91.0210059378373	64.4765323802241	46.5845359480439	67.1651636624927	58.5485596555594	52.6935861195705	62.4578481130967	51.7830179453937	49.7529838290846	95.4376594588408	42.3814014267904	59.0396348019798	84.3425429189191	124.625687043228	67.4068914045956	80.0974563813199	73.0015143195522	41.518825793341	48.0463233002443	76.0011350005515	76.0067630020981	69.5849482612192	48.6851996564537	48.7556290780993	48.7967518291579	59.106711546109	68.147326238138	81.1588410873065	59.2300492446705	59.4433964555175	57.2308973765527	117.162706230676	70.1347940051362	66.4738771033701	56.7511259866429	33.8026288628461	63.6816651052374	63.9616057165958	49.157441620537	59.4889003136683	70.2583784253875	107.554927028959	62.3268646482594	45.1264066479293	93.678515232137	53.966668299026	64.1571621687768	109.500347127196	53.1832780523457	55.5067879157709	115.803668063389	56.6395504715107	86.3048798882209	92.7502585552751	65.6040447936042	52.1228571379762	85.9768648767126	72.5744807376982	61.705597961724	75.7186237320865	78.6918224152382	73.3719868820689	101.953119820952	70.5712201804297	77.7065875917003	25.561130566297	24.8024638997794	81.6057038004508	94.5680239909023	58.8428907834625	42.2356751052626	28.4335135390878	69.887606493038	20.1365437142478	67.9796453507648	16.6464798148214	63.7059079256029	35.2368264916156	27.9290342530262	22.0904153827375	43.6534913242723	26.0628352235813	32.4006740584628	32.6033580360604	70.4139168392138	74.6372212376209	98.2440474313535	57.827283107766	48.1628641599565	94.9297063181344	91.5881192910607	43.8699534505693	62.8228174970005	97.146586825841	74.7700983001406	59.6757695961497	76.2962456101197	96.8421797326594	53.4901489263841	35.454085070457	123.047143571411	79.3956886657279	39.5508007151746	28.0405578592917	50.4061948136985	73.4255580261137	38.7016789703532	93.9104575068469	66.9556069434062	84.6280997005461	49.6184692630491	48.2610730548983	43.583739046228	48.7281678345372	74.6429090845897	24.9479042566224	80.5052069670711	39.7969321564611	22.0669946833479	33.6467477044814	40.8694498187474	41.2637546129713	43.149053818416	76.0395545700154	58.9969139146638	93.8815422955866	56.518403288341	38.4891679402712	48.0036692284998	36.4717180930874	67.1414722883634	34.4104095632098	98.4761078637914	50.4633943163533	119.916566569858	30.7877536724621	81.2329010741763	49.7284133279948	49.064590709053	78.1786531544705	56.8195987240195	20.6892662074089	35.5032307850148	59.6899479925972	54.1647725846464	62.2582877112075	73.5698201164345	78.4581902494277	55.0815220927013	31.1792766910272	70.1465503261968	62.5396444272689	81.8428525979333	36.6584943874039	37.4146132390295	26.6958193799302	79.241925780057	41.5372761127189	32.6257397317389	40.3058188800447	85.7033712520177	44.6421933019634	82.8360616771906	63.8972888460987	81.6479638408975	56.7819812906227	107.741677488054	45.6738896697822	51.2131491730606	52.5111970138177	103.251687601411	55.64403473809	45.1087276742649	67.3808124954625	63.8521552903292	54.6882916308486	64.5885573268234	75.3565935395473	56.749856103212	37.775743203774	75.0821404817961	53.498019099687	124.31499318328	34.9247314032258	57.6636260953661	32.031424128436	37.8893749161449	78.5004948635989	68.9410838707967	67.2313640368431	65.8737689204449	57.2360413523478	47.0237449079729	45.6325106769022	66.1707783324407	55.1211193824009	45.2217954061591	67.3681031908919	60.4662495714466	46.5591962743208	48.4438942873147	48.2690263604792	44.76282713745	102.866761624199	55.2900660684327	84.240177623478	33.7164832780604	68.9255448311252	93.3547527860618	44.4498655972775	76.5407231899825	37.5056948843524	50.1696564632695	85.3470091273617	91.3049814340074	49.3328156450583	70.5722663911552	106.853189748247	95.1886648429986	33.5590495582138	101.184914457131	101.871016104028	35.3641190226812	119.815244819386	34.670146883132	64.3480687869618	37.8770699520818	68.5417759544101	45.694873218248	65.3909206094865	58.4506177518636	88.9816321569029	88.6712631537815	56.2604200308077	41.4987834043031	120.18268189251	61.6538034821682	86.9323314473446	45.5441815463614	52.4610418595614	55.3609473181558	71.9375756430329	31.4231959996685	65.2483191010134	53.8335847632542	76.2999396991999	70.7174175432032	52.9310685918116	78.9009822355381	31.2108631701806	63.5390238032453	65.6329242282989	24.7994735028817	59.7655683480904	74.5204909332111	65.5492229277058	66.2939987209607	91.2046748073829	67.3897109586752	49.8413771103075	67.4944291416018	43.3855400067559	48.1125795050523	42.1319513090361	91.5280297303017	88.1330942944452	37.2170041154361	119.146189722312	58.7065504989855	54.1323825473486	45.3902380359073	63.3256845564041	90.9628009496662	90.7359528577493	29.8541325938647	94.6795241005139	47.0313185300213	40.2376050275817	50.5698814676089	28.5987184492961	71.9083295129956	63.8839774474472	98.4680431511884	135.170875071792	63.4506566277049	54.0627452232296	52.2623743471862	46.452128512252	98.838171704568	45.1285924589047	120.315397578312	41.8975327292874	60.2297762722377	70.5579985721835	57.7545271104355	89.8178575310693	148.777929669174	105.359599612152	26.4964584240192	62.9003140958325	45.469472827551	79.6459234721103	40.8775393376454	31.5306327251881	215.243664245434	122.401123445083	65.1642815039468	191.768962610853	63.7558424077473	27.2865832155049	86.1362093596569	67.3364312243173	33.8882357639465	31.1499316810296	70.6968087181135	29.8835639699462	34.8137709667816	38.2882641106928	35.2507521452777	48.8725939707635	63.2068396111153	31.6570477252542	72.3100887926453	64.0982996148269	92.3924616631471	90.6247976056385	34.4752577304693	92.3568696581071	67.462398904238	43.4985705077499	75.6757053020114	66.9350099764445	67.7442126502561	92.9412609138269	77.8971236771089	42.5272580268381	33.0416835779375	42.5953990096771	26.1531523256124	91.569014837763	67.3352155637721	79.2752955369266	88.560699401291	23.4556766242241	80.8785376519891	47.0072731550158	71.3065570384979	34.3669925294575	36.6889396538009	92.6009176235978	93.1388457636286	35.7640916021575	35.1514305991963	56.6832510223463	96.1384471240574	30.5325950649686	43.1207837094583	32.6715465359002	70.215324042267	94.4905949749105	49.237185966847	103.208591597124	59.4420822220875	51.6464662283725	79.1754829674851	66.5957487581063	175.882338712136	35.0903418471033	66.1838513369932	100.031476426947	45.4494420809009	142.0258625322	43.7476626752091	80.5244483314398	31.7093209231877	49.4717447409952	70.9799012427503	56.7523020518309	45.0596573969561	58.1375947579538	44.0284004171085	50.0556356451169	111.801433113614	28.9340331363907	44.3353303809914	75.2848301593693	37.6457785397189	47.7862593299504	67.20776414926	98.0805306936582	73.4721474354574	47.6406251826361	56.2311498770096	34.9767065773581	19.2751206284171	80.2111169633404	58.7171367905265	62.1302312416815	54.0030521681982	74.5205596989417	80.0235018447933	30.533457953747	55.6242837297118	97.9585089806511	65.1802770638759	43.5716187855227	79.7106167853683	34.6800550714202	28.6213110741114	78.0030520190751	61.6683077538117	67.792016708709	50.1707235121522	59.1259936178975	44.0601250465371	52.0298708684898	29.944247444857	39.6302409091955	63.3879064929754	72.4230454777788	34.2326898292657	20.3732229988109	50.7303252727734	66.7836455529694	48.7866120049448	40.4242516345037	35.3317877199775	40.3858885557841	73.5932977080805	97.417464611856	75.121565253369	61.3987266303883	51.939875897641	79.5444901098402	24.4112663590886	55.0707835885294	43.1211632943025	91.5106890007165	82.8868420584525	95.4617296137458	65.0542107450848	57.708063660504	66.5471764449078	55.686107899523	67.2693907181501	84.1768308109923	95.1595098099177	63.342851683529	47.5695489998043	33.9477286436877	47.8968379449844	57.6754403494552	63.3086054282604	40.3799202662621	40.8654698834608	80.7354930045309	51.0143381651765	62.3003170600411	53.9347766236685	43.6202378228915	35.7627289245521	19.3259462525433	45.9429743202204	60.1633788058432	54.0438303495155	61.2955258513877	64.7502411885299	49.8611979836602	103.243493847341	36.309355838552	40.8494558604596	34.5468766176158	66.8611264420731	54.3298207499094	71.6716396000883	57.395268330386	74.1373285814322	46.0279862096773	32.049575850552	75.8366223682105	71.4730044260412	42.8962404381654	62.9017114077682	38.3009276890385	27.8248842256225	68.6944995787616	51.8149249392549	40.8983052157968	55.0054173478247	64.4606513758276	22.1030530741672	64.2034286996205	60.0232183665993	38.4081866717038	57.221819365216	52.0415860080177	57.7902823169285	68.0995888073949	77.0647361049907	49.5467616099769	51.4236206732847	44.7116484504129	55.5439820768607	36.5291660152281	54.9490488758621	39.6750697981983	64.1627198713032	79.2294587232211	60.8574691788305	71.784873007	153.275906174102	48.5644049920311	47.8358940566453	63.395420061281	71.0715019391774	56.1540406050043	31.3401902907641	84.2082129647987	55.9573784538184	59.5576779588419	77.0578629631386	54.9591408661827	86.2032685768349	127.409214242084	42.7344373771967	74.1228744914522	79.564196287349	42.7210666801496	89.0222362993574	47.210970876761	44.8015861183872	113.408411494219	32.4654924114347	60.8187339045298	64.6806078108659	78.2659599260441	64.1962291332584	49.7517148526816	32.9229258396363	63.0094437845886	112.901637008299	47.5593099839941	55.1670632614872	34.2927887472968	81.025557363821	59.9330685184762	48.2739976242261	83.0695674192637	65.9636748585775	156.302833086257	56.6812083084135	83.8133612470605	31.8990587534066	68.286298302838	58.9806425940749	40.5710904846747	66.3236373349857	58.9515396387365	86.5065582696824	85.0616012256305	63.0920963872041	62.6525539195472	51.8805064647915	63.8063776488326	44.0804777534048	38.0659592285726	61.909823840524	56.2360079287333	61.4688166503353	69.866264408965	62.3805592654048	51.3209429313128	76.2332917542833	125.485907142281	52.1030143767193	56.7357749423707	62.1989121493325	39.9190788079264	48.4783471591529	62.1695644288163	54.2809379355664	55.375110096244	43.4708602899015	43.3928700013398	40.4027882153479	122.108864943651	36.2280562686338	64.1849178253254	63.8438532369532	72.6038128546389	47.3882065868617	34.9956034408172	61.4955209322037	112.629462315144	56.9704658970309	61.6587818019555	93.2084265602984
hsa-miR-99a-5p	2168.64609758994	1764.76971857218	1242.98337708144	2264.3821426097	1694.03548269378	1789.89757304228	2024.15859085857	1381.09034620706	1940.79380870144	1876.60430946102	1553.54045685731	918.329137173622	1835.18561964204	1458.46579139174	2065.62444508365	1719.04985068883	819.410249567838	1441.75372772089	1206.10433124452	1372.88877248973	1491.00017585631	2058.40257426548	1657.12789122068	1890.58571688424	1393.75117897013	2943.01291106022	1790.40223765312	1569.24563578907	1179.72837150305	1386.51623452026	1432.37530308901	1973.58439460845	2199.26919828753	1356.78834669377	1729.74266539688	1275.72570214921	1317.24857640408	1384.42697071616	1738.66598720037	1953.33641278593	1162.91434501783	1000.81469914546	1489.97321006285	1698.25808060148	2194.27714521247	1736.59648133369	1739.28752365881	1807.15513589277	1663.10565933946	1717.28903959402	1605.01305999299	1565.9233468545	1778.59763613887	1428.27205847423	1787.03842529257	2089.8356991934	2677.77753124174	1577.6668570844	1889.08947449658	1671.23051195731	1461.11287540581	1950.98982541643	1832.13748994763	2669.56978443167	2408.93345185866	1744.93027942696	1371.67072951991	1732.25035507878	1298.81466483133	2089.46149108594	1913.65446505873	176.178999201194	813.727980188599	1935.51406355529	1451.2005045629	1355.12716840688	1925.78545339451	662.491212182062	845.63391050136	686.513578540926	984.867148078905	1672.15119203855	694.065583116208	171.012006112768	495.704189181542	1178.38522206287	157.424668446863	1114.26509820997	715.316366745374	1297.15319663318	935.931330957939	598.840146457222	1133.28906675992	1426.53720580247	2364.34520825099	1638.60036133106	1076.41416271401	176.702692065001	1497.80345020049	2071.66019456678	2091.65659034151	751.818346124561	680.515334581986	2241.32575440934	2346.6331659073	719.15147810901	958.864230508388	1842.95372927778	1345.81211194866	318.710175946224	711.343796967339	163.912874250509	545.005020041887	861.574795465629	1729.45437384001	1406.86686528597	182.815865765829	1317.94001929865	344.421756343882	1021.56117349054	1013.98966830255	2265.46399070554	859.461030433684	1092.81681650194	537.728481382689	1952.79083262187	1109.49274206994	1818.04259506906	38.088869386217	4280.5501508389	351.126277786067	2982.32880101147	1142.66369680073	2051.12815831115	1258.45834293892	2191.51609349436	863.932378388246	368.679515436742	818.723739179464	440.511345192013	1327.43244096326	302.575369488052	490.372945090746	471.515936921597	1283.82245055104	432.435032457692	1351.50342028765	1665.27354384796	1075.19826033943	1000.40716919857	1923.45945446492	878.127336958802	796.525849589235	162.169854890371	982.64608018131	506.142308490252	277.047164466943	523.649317774203	2324.17368645616	635.899854948543	1222.60498887111	1281.43628655825	2457.9584999822	1580.1513531337	1108.66040018394	2184.94817196931	1132.25306818924	1905.84819214333	975.997043145304	1661.27401309666	1157.71031727896	1399.3547088633	568.253374760496	1642.74638782934	990.308609309577	1953.54926102666	4088.77511234193	659.966246775958	663.483165188118	630.591363260105	1640.06015835893	1276.49921265715	2899.49286414431	1667.13872573931	388.343682742224	2042.67148638902	2422.73325242366	602.922065936341	240.1674677403	1095.44859086869	1963.56316528379	627.466832443222	807.303620313413	1789.2577612025	1097.62957854764	1136.65039322512	1199.1731686774	1235.6411569273	629.570711826791	378.276258538592	1431.76690601202	1481.55775342165	1689.48046243268	1981.29528865142	289.000245776839	1536.98450084808	2617.58140306096	801.598995460795	289.311067764743	746.70437170898	313.183467850932	1600.81072709093	1555.15173000408	634.621857721104	2152.32471984073	1561.06336214143	2026.51072676311	761.523952419922	276.793529123935	1342.55608558769	1175.22097164088	920.296700419516	223.418718700091	534.8215959827	970.849368442328	158.04180650987	1046.56795782304	745.536816430312	2676.9085823638	1188.57557127948	1459.52045863171	1200.40600091204	1283.91497366952	1998.50779359195	2821.72365027187	1431.65651309057	1318.76531055574	2293.77111246617	1205.76028216714	608.534644908911	1861.23175715992	1337.32797799197	802.926678485593	1513.02958030094	1152.40167992212	1270.20132741837	1237.18113489584	1684.59035595938	1898.40561603153	1029.13590668695	468.766026891086	1158.64041503815	1489.04061565922	2507.26355845874	2353.17685547669	986.704844779568	1868.43375971562	416.090727447314	608.424046159451	1595.66830778281	773.135273323233	1696.83159077614	544.030569046379	653.830343974789	2649.24183346552	1395.89783956121	992.051568193385	1663.24755822476	1445.90896840681	1416.75505045488	3164.84092650811	1883.41215717981	708.607233378445	1407.16138110872	624.782692892687	1957.64003773311	1798.72170952685	119.417559102327	1351.72494629601	3017.88510562343	1397.92892711492	560.897856402844	2057.51060685376	327.265627015725	157.239874645097	1129.05501362825	1727.28260853119	1217.65739791438	1649.08690912667	800.122509096592	1461.68685062385	1306.37025554383	966.288757214839	1216.78824735782	1009.30956941851	443.06595377883	1441.30885106718	1754.45672450382	1006.56363201019	911.602486197398	760.815046781804	151.68849074123	617.901560476181	1387.39560987168	875.509769177615	3538.29545321766	2166.36257765773	1820.01689632602	2387.87249730281	980.305887574261	2085.39871876368	484.228262618442	1208.40299680255	796.164013533399	2196.80695332644	901.923742918737	2496.73405550041	1555.56199665673	1023.11070957237	403.788960632141	841.531816968844	247.723977091935	59.1761323869833	1612.51031696701	1804.72536336018	447.814851007731	1626.15183645893	1415.38201952701	2873.48098815723	226.44821132082	1840.75566477875	1091.52349005408	986.804414258605	1298.53979675692	1742.19000230679	593.244824538342	331.437894080927	2742.83693522988	1430.76907599737	1838.11959750541	1260.41932496579	777.6927546989	651.817585300878	1285.79278838947	692.396040642363	552.581332173413	330.063679610102	685.558970212306	608.39782774382	948.070307791774	758.286152733508	1497.14786613885	851.166416696151	923.403215195883	1227.48606198867	2644.17616679801	1385.05751228747	1469.69943525232	1215.26592370338	486.179505896139	2035.03187814649	705.224834656741	1413.82325607087	1006.61033269823	2696.14303933064	248.890583842971	1305.90636415332	230.552124272813	3429.22367299807	2369.45902479112	645.343117536084	712.627238620088	1532.41932420228	462.702661550613	1221.00746428604	2030.54180017929	1152.06537792109	593.043783657471	237.315011525589	1395.81560573257	588.707358762314	531.610701286013	1269.71453435478	2169.56642508439	2384.85877212907	1897.65897135688	1485.31514857811	1701.1892396354	2235.41076058194	365.904121837229	1471.5581867606	412.691860395109	2726.56188485641	639.912293763715	923.688227625124	899.71000228036	216.271753815931	1406.22431893205	1837.68775258678	627.59451517286	827.900789445646	478.402712270767	1435.37064986728	958.00033360048	1264.55769727737	979.290003331012	494.583829543843	1930.77534921816	1886.38194451931	2553.36764733005	1965.46781492478	256.32967085272	971.640037906813	1371.59357842306	541.548763494074	1030.39887365236	1181.30832727463	1007.5485734116	1552.76051488029	496.443193354947	1314.33282087978	1155.35536245879	1040.56498178491	2913.97989039518	1123.14618854659	222.12733633763	299.110021045748	1656.37496954532	1289.16120409819	1070.66696808283	1021.8661565926	1134.27507994868	302.843272343912	884.37729238379	1983.9909424067	846.847376996172	1386.30843481842	1067.19352364278	1498.64365223166	311.559068212929	775.177296474817	875.66438247009	1201.47907313701	2246.01221365585	628.819317442101	347.100059187957	936.762611002704	1825.4107833661	1370.16841597564	1211.77642790889	1005.16995028992	980.676385416492	427.135111575154	1545.01052611448	898.488740544605	1374.83908146274	797.739584730783	764.93431269626	870.86692015406	735.183818430499	708.834200740201	725.312526918266	1635.33425032384	1932.81534576008	942.358931378778	851.30063117092	1432.14206570498	1418.89352615983	1377.18782754183	774.234363353237	1367.03846865297	201.503875991841	1056.10878125401	929.726153274463	1845.00829870461	1089.51767668208	1606.91670326957	1055.46861892146	1532.78780962277	1285.23156065163	891.765598811252	1278.72882097585	1028.94793747449	1037.47389290574	2581.01570707614	681.390992911465	756.005268966396	303.882787808567	1119.35134328008	955.167318002295	773.368814902047	2276.96317014435	536.753832659053	415.372819777425	1012.00206441859	2578.33201778694	1910.94209828961	598.588220899096	954.189330856964	1902.58288639606	1003.95549595478	687.997296071347	1589.45535348064	722.309057354796	1581.7056766006	870.338462502327	3316.0286138815	850.007141140545	715.608329034345	1382.6391629306	1172.84275220685	1391.90404210923	726.45823656954	1584.46115539625	1734.74995859973	740.012981246037	973.831401627524	2406.75551616858	1046.867854883	1249.70923021124	548.511115482101	1268.60004145189	434.563151997534	1587.04832472217	857.632645418719	2749.98633426832	230.623998650051	1068.74453620948	2661.82925258147	534.232432197439	1810.12412002352	2369.752870607	1696.13050163243	1237.97322488411	603.648723734546	1674.2358472157	1060.49297614713	1085.33964987314	1323.43186953603	1758.3398960236	2230.70420774649	1175.39606097472	396.649820883724	1291.67186251125	1952.61224296112	469.336539267453	1111.31174493497	1710.64109300959	679.566752373804	1985.95926098264	3453.32680269152	2101.14515348269	2130.08738541369	1322.17511395293	2874.85534061824	1098.06708825859	4071.8979793169	1918.18929075075	2948.38391645949	531.24706627624	4215.50305851526	2143.07719233041	701.795820517534	2383.16424553012	2386.65068641781	893.645157844182	985.694782373499	1158.93949437661	2285.87854984979	1261.52514226863	1323.54801442707	330.650604419557	650.524926757091	1742.27115585294	1762.64246078446	488.968879693191	1476.22905210477	968.818090376953	1733.04743234398	254.78666479511	396.781351381254	1070.44577021772	1161.91262094453	1220.95886481707	2277.62699949163	2027.04046791607	2377.87204727169	893.576290746664	2180.65419204191	1207.72325881264	892.237815110626	1912.8412193492	2080.84677237413	854.245949421962	2227.03385371495	371.025983470266	2277.38076610298	1213.40620060527	1713.04484309666	1839.33834405967	346.715107523966	1528.96568679974	1571.75968952722	335.993772220843	915.681696161089	2107.23773030087	3888.85602199235
hsa-miR-100-5p	5940.97254122186	5941.52778735934	9991.51558233004	7505.05176312751	6567.5840645097	5901.09377561101	12189.7237412414	6224.45748187528	6469.73815983067	5125.54773117159	6835.77189968045	4494.1720397081	6749.42412428032	4986.95778153297	7628.25527402847	13476.0064851706	3212.01049258786	5304.89868101147	6262.30115316012	5006.42456996292	8746.14751335626	4799.39829859922	7520.96328980525	12319.9992802843	5103.15618209232	11367.5771389792	5945.41129889187	10059.7680059404	3182.67909952602	6528.92584977799	5606.34916745733	10766.1908460717	8299.51401126208	3311.57829982739	6823.02714723256	3524.5269080806	5602.52944686607	5111.7327807799	6307.72444383828	6929.6867574402	7300.02324457956	4938.80060459748	4841.97681429636	7607.35606963887	8768.05142228478	4785.77357194761	5182.09875410516	8633.87435301788	5613.46877934668	6394.22590123202	8149.77786174873	7597.66539744322	6679.35978120815	10688.2732217226	8288.87934797509	9853.19214493674	11136.047277894	6609.55563138109	6879.92975407668	5118.14535549271	5083.94603272416	8651.75594413352	7635.64068210245	4954.2423065236	7341.89786797257	5611.16287250215	7221.81448207854	8537.14799546081	6766.47705749178	6909.02539454352	6223.11061572195	12357.1415114483	4806.32236604974	9715.09853377299	7593.74046830272	50667.7875211081	6128.1459528369	5691.93579549617	16058.2817050629	4234.27182960232	3037.55629259167	18966.8915964757	2819.38909394099	4825.52068966774	4034.93477882045	2646.29589134673	2868.68017507451	6064.41573421358	8945.13697994783	30670.0886034098	5408.35202634	20677.7598749727	9078.11898771131	2418.86272750119	3774.28051705564	28520.6386308613	14738.7478076248	534.314821485082	5886.23653892173	30886.5020842629	4736.35436685806	4861.78704609137	10067.652709422	12732.9970242619	774.533142230238	15255.152089675	11193.2426413038	2408.20496462645	3325.08009134738	5088.12041038727	4061.82206827337	3289.85226141575	11116.8304839828	5749.93809413345	12909.5878096474	5426.35907576198	504.414207367075	2953.25845614061	3905.98858939887	2746.9754542888	546.344874913904	5075.28590133912	15629.8588944705	22741.0827573692	5151.91283655894	6068.16408211312	7830.56616810648	7782.53882296253	46678.0318586436	14232.4867827133	5732.54714347379	3133.83617133622	5173.56828010976	1595.0731746772	10281.2973658036	2396.3844624817	3014.80169587899	25756.3665343154	7804.13043265416	4788.38435013689	12234.6249381233	8176.45344124077	5354.7883216753	3443.37434993121	4009.22175307159	4507.81658194971	12297.4172020451	12631.2882173316	1298.46065517829	15913.07454538	7390.73730585098	3991.33394898207	1376.58481003377	61065.8470250409	11592.3190195762	10256.034382454	1439.78748376075	6263.97102392111	16772.2397233843	5214.79727240982	2642.32682011839	29933.1585149682	1045.80960808432	2012.99081747161	5883.99435809687	12500.9642441517	2512.64602594415	13587.3879190285	9619.82016237535	4197.75331471527	13239.6333868776	7601.6474337908	16450.6457832665	2385.53834413723	10465.3059607693	4051.87309046939	2709.95603147728	3702.55490929426	11133.6830563817	3436.85271370533	5231.90467052973	2361.54876333929	14483.2543337967	9397.43396040894	1019.06525992378	3852.44717866865	4322.32770694651	3794.66124776102	3692.46262612957	3658.74051013192	4674.15897187889	2204.53887819175	6163.97521063255	12165.8296709786	8324.46779453487	10859.2361516771	4008.94586295783	6007.62823237831	4369.37107015708	32496.264765818	8384.94954807795	3633.98519124968	2205.65205273088	17275.0271246508	1071.38230925838	5861.38271836249	1925.3153127348	4406.18589049256	10974.7324755503	5562.51173554662	2242.26718867037	5210.34022817579	386.129860177988	3188.35252488836	14653.2398738125	11691.4149529835	9781.42778322451	18158.8559939661	4446.17117606159	11327.8411287576	7765.36716098611	25470.1992937759	1358.37823001609	10823.4197620826	7315.51369484396	2598.0976979914	14555.128940727	10712.7274408021	3036.15976705836	5070.50733574061	10746.6875078102	15503.9004031085	4515.25740712466	4070.02490786312	11679.4232215775	3463.8959729657	10315.735934601	8530.02360824173	10795.4753623365	7848.46044417399	4372.76746322302	12822.6832170842	2500.41059348689	10627.2513360571	29310.1711544059	9751.49383809634	7695.60017763696	8514.34592431874	19426.8285505064	6437.56843990598	12470.2534533548	2990.59220363948	11599.6731277768	8159.27664943737	32355.8333398354	4918.63628775145	1930.89906225219	4203.02654746416	11498.48422019	32997.3589287045	17589.7806027294	6960.17127442252	4552.48886364539	2342.36842348289	1007.01798512573	1979.16627444649	11023.7630470738	27093.5956055992	9184.83946046585	5843.07599697892	15895.121405512	31215.0284721849	12397.1602109638	6569.45007702371	8353.23604595938	15585.4679296506	10463.9513438965	1301.83374799036	9622.91720365862	8796.64518823969	5099.48640831898	7268.68100627751	5187.73760951576	7591.96893425513	1673.93207852815	1517.84380128923	19707.5225031804	1321.22373698093	10614.2026803872	15513.3918529499	1319.2881847641	1910.23375099211	9868.4533782137	12053.5029996704	11005.2874150137	3928.15216141995	17158.8595161097	14118.4262098184	9963.05253507088	4911.10436217916	8176.34614862507	2005.82196407367	3587.57016948985	3309.177277165	8732.81820887516	22620.5692856848	24088.6371352887	10383.0264824673	10576.6715735201	13266.332064033	5302.42537127287	1556.39974110011	3536.89391972914	4148.73343623503	27886.6880861251	11604.5928763106	5820.14268249385	17309.7663756264	16122.4389271277	2168.80411427347	4764.41249408089	3553.91946616617	1548.85679683521	6245.33690293372	10268.075697707	3565.50705562084	5879.12910165186	9126.88010231222	20742.4523875425	1039.44320316441	5896.68503150159	4986.85947254763	2877.00583831642	19529.5367062327	3590.78154426816	10473.7028265441	5002.32360393124	20798.3887826558	6752.51852012996	16249.676342424	10551.2383563114	8190.04914828043	10608.8804823007	54711.9215262287	4643.30736000669	5425.32302133347	4218.54537850104	9522.2596010805	9094.55163673566	1840.81652410253	9621.20450203889	4831.12038331633	11470.8166787027	5280.12185634794	2081.57993137034	35232.1689570206	800.437678586396	6535.37210627416	6144.63790684811	21793.6354152783	10883.7722081306	12172.3236228615	15331.9080673641	2311.04067904779	8038.84290572772	841.630524386413	12784.9927945844	979.59213007863	3646.45941325766	9936.59327152237	13712.9860491899	3713.60489402195	1673.99880188465	4334.80269727228	3221.94169078769	15813.0362903365	1739.82946648147	10830.8122982137	2513.35248968986	17965.7743842037	2247.87758417293	7868.13167176744	6944.84584848368	13588.0884101941	24091.7268970804	10970.6640840828	3522.62698460614	1353.40612319796	1818.04366983007	5836.13181199097	7917.0363930045	8737.62309217171	9120.58845591403	2779.3885581292	6062.34345284621	15818.5715016754	2067.60771929867	2551.87994805353	14698.5877240536	10581.5028151046	5049.60603582559	4385.51839950728	5780.53638501163	4913.75158224783	33917.601740317	8751.36833109373	20237.9245574567	20003.4631682584	36503.7993459883	15590.8402361321	5400.68641321361	15443.8672028908	5289.45230426011	6501.1538199017	5008.21381071796	1530.10816215094	7616.38872871175	7559.64301744035	6123.1780529392	6704.01569596397	2195.99454148645	6436.82124775479	5802.2136533013	15386.6644937739	5152.81817114116	2487.42286729503	2211.65982230616	18701.5144909867	6819.19075383895	3042.69229694977	6179.94704119089	6556.20722592552	2125.77378078196	2625.80667896379	2673.89878055645	17733.0538495478	2988.71198426994	5570.67977313425	8014.68232061746	4696.6181114877	5398.64082911216	8351.4496076315	2108.23900845812	8332.01075156047	9019.51272110061	10274.1376485792	7005.58811467224	12080.2936392979	15251.7480723023	3179.43906352771	5043.64762760483	7209.39572544515	14891.6226225916	6456.10878049305	10835.6277224926	16574.9835444246	25574.7257676779	4513.09785506061	11499.6505837929	1936.3910675792	5499.62496721899	6054.5317545615	9000.47311959347	4016.07483902686	6042.92875637882	1793.81649176822	3836.48668220543	16856.6499685349	11578.3129044222	3208.53922446779	10711.4022244978	4539.52131505134	5660.91225686546	9590.28357545684	4301.84713627481	19910.8735001716	5383.17291389713	9286.83914447198	15533.1752449613	3863.06217435892	7056.27938112101	22137.1696365367	951.605170124028	12039.281245439	25051.5491553503	5812.80370248733	3100.92555692376	908.967852586359	41897.1277869485	7343.06033521115	5827.07892134384	9104.71870490423	7242.74547706208	10553.0916335303	18105.3916672067	7095.36263955473	9575.27984078605	3836.72311794893	7269.84198952452	14358.5235611932	12768.2958353935	5964.48218707606	4220.63349776148	25617.8585576281	6458.98312512721	6422.92977243569	22475.6208402662	1906.88941799058	15674.5632747087	8265.92177098268	4863.35697971319	10776.2767264965	9325.82233385514	13376.8844904583	2333.47611820359	16985.2309627241	1717.359568838	18017.9291309039	5031.38697705296	3488.32822627036	4448.10230249172	12034.9785123679	4551.12607003039	18769.3771710894	3035.83295263023	705.393430316042	113761.790508859	15550.4505530883	6474.12476306985	5658.84116925289	7621.3463961209	2944.81262969522	21444.406225018	523.095719808468	7360.8172630307	6873.86048998248	9197.58224363463	10491.0328880543	4996.87480861873	15573.4941147955	13091.8573580188	16784.0889158784	3071.16319561474	7580.09371383496	10849.5402538463	33725.7024613291	9370.34812556725	21038.6775040401	2546.07456100752	53712.2785711753	35128.7534673005	16865.5889508838	12061.6054684298	1547.97355557392	10851.3105002844	9901.96712412862	4081.75825307173	9309.82211645099	7564.9701549639	3899.19539856054	39758.7208255298	7548.82002600098	18477.8949775466	8687.94745698206	6405.7802969666	2160.19993889677	8779.60006387264	6055.44822116378	19706.1946032794	12168.0774629362	5650.66310092699	4876.28710659023	5462.56888760239	13822.9522889827	5002.60012137934	12506.0313023011	2337.18217626234	1726.90912890041	9452.43439639059	4620.95680659488	4283.69474547607	12272.6006516574	13950.3291988874	6181.23866371233	14369.2008882967	10969.9115263619	4402.03139769227	9075.30138111955	4967.70854700894	3894.95325737417	2100.84972632541	8816.19872874223	1298.29642243492	13762.7872682622	5729.98936091081	6319.29814775735	6058.13957659173	2355.6419044825	7135.54366602599	6450.29372797777	15063.632785739	2790.29312512482	14517.8698851179	2930.8292735774	2364.08982523975	14198.5906101109	2842.71495044678
[truncated: 5,161,025 more chars]
